# Supplementary material for: Evolution in metazoans of the TRPM channel family involves multiple gains and losses of genes and domains
Source: Mol Biol Evol. 2026 Apr 11;43(5):msag098. doi: 10.1093/molbev/msag098 (PMC13143021; doi:10.1093/molbev/msag098)
Supplement: msag098_Supplementary_Data [file msag098_supplementary_data.zip]

Archive with 4 entries (4 files):
- Morini_Revised_Supplementary_Figures copy.pdf
- Morini_revised_TableS1 copy.xlsx
- Morini_revised_TableS2 copy.xlsx
- Morini_revised_TableS3 copy.xlsx
