# Supplementary material for: Evolution in metazoans of the TRPM channel family involves multiple gains and losses of genes and domains
Source: Mol Biol Evol. 2026 Apr 11;43(5):msag098. doi: 10.1093/molbev/msag098 (PMC13143021; doi:10.1093/molbev/msag098)
Supplement: msag098_Supplementary_Data [file msag098_supplementary_data.zip › Morini_revised_TableS1 copy.xlsx]

## Sheet: Suppl Table S1
Supplementary Table S1. Detailed information on the sequences used for TRPM phylogeny analyses (Figures 2 and Supplementary Figures S1, S3 and S7).
Sequence name on phylogeny Figures	Species common name	Species scientific name	Gene Accession number	Protein Accession number	Gene name in current databases	Proposed name
VERTEBRATE TRPM
TRPM1
SARCOPTERYGIAN TRPM1
V_ursinus_TRPM1_5575	Common wombat	Vombatus ursinus	ENSVURG00010015575	ENSVURT00010023279.1	TRPM1	TRPM1
C_picta_bellii_TRPM1_1125	Painted turtle	Chrysemys picta bellii	ENSCPBG00000011125	ENSCPBT00000027754.1	TRPM1	TRPM1
L_leishanense_TRPM1_4501	Leishan spiny toad	Leptobrachium leishanense	ENSLLEG00000004501	ENSLLET00000007523.1	TRPM1	TRPM1
C_porosus_8760	Australian saltwater crocodile	Crocodylus porosus	ENSCPRG00005008760	ENSCPRT00005014584.1	Not annotated	TRPM1
A_carolinensis_TRPM1_8157	Green anole	Anolis carolinensis	XM_008119950.2	XP_008118157	TRPM1	TRPM1
O_anatinus_TRPM1_0363	Platypus	Ornithorhynchus anatinus	ENSOANG00000010363	ENSOANT00000016443.4	TRPM1	TRPM1
M_musculus_TRPM1_0523	Mouse	Mus musculus	ENSMUSG00000030523	ENSMUST00000085222.12	TRPM1	TRPM1
B_musculus_TRPM1_7636	Blue whale	Balaenoptera musculus	ENSBMSG00010007636	ENSBMST00010011600.1	TRPM1	TRPM1
H_sapiens_TRPM1_4160	Human	Homo sapiens	ENSG00000134160	ENST00000256552.11	TRPM1	TRPM1
M_domestica_TRPM1_1776	Opossum	Monodelphis domestica	ENSMODG00000011776	ENSMODT00000036580.2	TRPM1	TRPM1
X_tropicalis_TRPM1_5011	Tropical clawed frog	Xenopus tropicalis	XM_031899151.1	XP_031755011.1	TRPM1	TRPM1
R_bivittatum_TRPM1_3057	Two-lined caecilian	Rhinatrema bivittatum	XM_029574497.1	XP_029430357.1	TRPM1	TRPM1
M_unicolor_TRPM1_8493	Microcaecilia unicolor	Microcaecilia unicolor	XM_030188493.1	XP_030044353	TRPM1	TRPM1
G_gallus_TRPM1_2765	Chicken	Gallus gallus	XM_040706831.1	XP_040562765.1	TRPM1	TRPM1
A_forsteri_TRPM1_7902	Emperor penguin	Aptenodytes forsteri	XM_019472357.1	XP_019327902.1	TRPM1	TRPM1
L_chalumnae_TRPM1_1083	Coelacanth	Latimeria chalumnae	ENSLACG00000018401	ENSLACT00000021083.1	TRPM1	TRPM1
P_annectens_TRPM1_4418	African lungfish	Protopterus annectens	XM_044078483.1	XP_043934418.1	TRPM1	TRPM1
N_forsteri_TRPM1	Australian lungfish	Neoceratodus_forsteri			TRPM1	TRPM1	Location: 5: 1424717161-1424123274
ACTINOPTERYGIAN TRPM1
E_calabaricus_TRPM1_9601	Reedfish	Erpetoichthys calabaricus	XM_028823768.1	XP_028679601.1	TRPM1
L_oculatus_TRPM1b_4808	Spotted gar	Lepisosteus oculatus	ENSLOCG00000014808	ENSLOCT00000018267.1	TRPM1b	TRPM1
A_anguilla_TRPM1a_5403	European eel	Anguilla anguilla	XM_035419512.1	XP_035275403	TRPM1a	TRPM1b
A_anguilla_TRPM1like_2367	European eel	Anguilla anguilla	XM_035396476.1	XP_035252367	TRPM1 like	TRPM1a
S_formosus_TRPM1_8508	Asian bonytongue	Scleropages formosus	ENSSFOG00015028508	ENSSFOT00015068160.1	Not annotated	TRPM1a
S_formosus_TRPM1b_1267	Asian bonytongue	Scleropages formosus	ENSSFOG00015021267	ENSSFOT00015033729.2	TRPM1b	TRPM1b
C_harengus_TRPM1a_5154	Atlantic herring	Clupea harengus	ENSCHAG00000015154	ENSCHAT00000034049.1	TRPM1a	TRPM1a
C_harengus_TRPM1b_0296	Atlantic herring	Clupea harengus	ENSCHAG00000010296	ENSCHAT00000029261.1	TRPM1b	TRPM1b
D_rerio_TRPM1a_2406	Zebrafish	Danio rerio	XM_017356917.2	XP_017212406.1	TRPM1a	TRPM1a
D_rerio_TRPM1b_3476	Zebrafish	Danio rerio	ENSDARG00000103476	ENSDART00000167690.2	TRPM1b	TRPM1b
G_morhua_TRPM1a_7330	Atlantic cod	Gadus morhua	ENSGMOG00000007330	ENSGMOT00000008061.2	TRPM1a	TRPM1a
G_morhua_TRPM1b_3441	Atlantic cod	Gadus morhua	ENSGMOG00000013441	ENSGMOT00000038506.1	TRPM1b	TRPM1b
T_rubripes_TRPM1a_4832	Fugu	Takifugu rubripes	ENSTRUG00000024832	ENSTRUT00000019445.3	TRPM1a	TRPM1a
T_rubripes_TRPM1b_1806	Fugu	Takifugu rubripes	ENSTRUG00000011806	ENSTRUT00000058882.1	TRPM1b	TRPM1b
O_latipes_TRPM1b_7525	Japanese medaka	Oryzias latipes	ENSORLG00000007525	ENSORLT00000009435.2	TRPM1b	TRPM1b
O_latipes_TRPM1_5404	Japanese medaka	Oryzias latipes	XM_011487102.2	XP_011485404.1	TRPM1	TRPM1a
S_maximus_4497	Turbot	Scophthalmus maximus	ENSSMAG00000004497	ENSSMAT00000007412.1	Not annotated	TRPM1a
S_maximus_TRPM1b_5926	Turbot	Scophthalmus maximus	ENSSMAG00000015926	ENSSMAT00000026421.1	TRPM1b	TRPM1b
O_niloticus_TRPM1a_3250	Nile tilapia	Oreochromis niloticus	ENSONIG00000003250	ENSONIT00000071031.1	TRPM1a	TRPM1a
O_niloticus_TRPM1b_5312	Nile tilapia	Oreochromis niloticus	ENSONIG00000015312	ENSONIT00000019285.2	TRPM1b	TRPM1b
A_mexicanus_TRPM1a_3769	Mexican tetra	Astyanax mexicanus	ENSAMXG00000003769	ENSAMXT00000003854.2	TRPM1a	TRPM1a
A_mexicanus_TRPM1b_0326	Mexican tetra	Astyanax mexicanus	ENSAMXG00000000326	ENSAMXT00000000335.2	TRPM1b	TRPM1b
G_aculeatus_TRPM1a_2038	Stickleback	Gasterosteus aculeatus	XM_040166104.1	XP_040022038	TRPM1a	TRPM1a
G_aculeatus_TRPM1b_8108	Stickleback	Gasterosteus aculeatus	XM_040162174.1	XP_040018108	TRPM1b	TRPM1b
S_aurata_TRPM1b_4352	Gilthead seabream	Sparus aurata	ENSSAUG00010004352	ENSSAUT00010012571.1	TRPM1b	TRPM1b
S_aurata_TRPM1a_7208	Gilthead seabream	Sparus aurata	ENSSAUG00010007208	ENSSAUT00010024205.1	TRPM1a	TRPM1a
I_punctatus_TRPM1b_1358	Channel catfish	Ictalurus punctatus	ENSIPUG00000021358	ENSIPUT00000033061.1	TRPM1b	TRPM1b
E_lucius_TRPM1a_6944	Northern pike	Esox lucius	ENSELUG00000016944	ENSELUT00000072056.1	TRPM1a	TRPM1a
E_lucius_TRPM1b_4154	Northern pike	Esox lucius	ENSELUG00000004154	ENSELUT00000058079.1	TRPM1b	TRPM1b
S_salar_TRPM1like_8011	Atlantic salmon	Salmo salar	XM_045712055.1	XP_045568011	TRPM1 like	TRPM1bα
S_salar_TRPM1like_4487	Atlantic salmon	Salmo salar	XM_045708531.1	XP_045564487	TRPM1 like	TRPM1aα
S_salar_TRPM1like_5701_4829	Atlantic salmon	Salmo salar	XM_045689745.1+XM_045688873.1	XP_045545701 +XP_045544829	TRPM1 like	TRPM1aϐ	Manually reconstructed
O_mykiss_TRPM1_9593_0450_9589	Rainbow trout	Oncorhynchus mykiss	XM_036963698.1+XM_036964555.1+XM_036963694.1	XP_036819593.1+XP_036820450.1+XP_036819589.1	TRPM1	TRPM1aϐ	Manually reconstructed
O_mykiss_TRPM1a_2182	Rainbow trout	Oncorhynchus mykiss	XM_036981647.1	XP_036837542	TRPM1 like	TRPM1aα
O_mykiss_TRPM1b_0456	Rainbow trout	Oncorhynchus mykiss	XM_036934561.1	XP_036790456.1	TRPM1	TRPM1bα
CHONDRICHTHYAN TRPM1
A_radiata_TRPM1_0702	Thorny skate	Amblyraja radiata	XM_033014811.1	XP_032870702.1	TRPM1 like	TRPM1
S_canicula_TRPM1_0051	Spotted catshark	Scyliorhinus canicula	XM_038784123.1	XP_038640051.1	TRPM1a	TRPM1
C_milii_TRPM1_7048	Elephant shark	Callorhinchus milii	XM_007908857.1	XP_007907048.1	TRPM1	TRPM1	ENSCMIT00000024799.1
CYCLOSTOME TRPM1
P_marinus_TRPM3like_0298_0303_man	Sea lamprey	Petromyzon marinus	XM_032944407.1/XM_032944412.1	XP_032800298/XP_032800303	TRPM3 like	TRPM1	Manually reconstructed
M_glutinosa_TRPM1like_3833	Atlantic hagfish	Myxine glutinosa	XM_068097732.1	XP_067953833.1	TRPM1 like	TRPM1
TRPM2
SARCOPTERYGIAN TRPM2
L_leishanense_9770	Leishan spiny toad	Leptobrachium leishanense	ENSLLEG00000019770	ENSLLET00000032458.1	uncharacterized	TRPM2
C_porosus_4881	Australian saltwater crocodile	Crocodylus porosus	ENSCPRG00005004881	ENSCPRT00005008159.1	uncharacterized	TRPM2
A_carolinensis_TRPM2_8372	Green anole	Anolis carolinensis	ENSACAG00000008372	ENSACAT00000008656.4	TRPM2	TRPM2
O_anatinus_TRPM2_5574	Platypus	Ornithorhynchus anatinus	ENSOANG00000015574	ENSOANT00000024532.3	TRPM2	TRPM2
X_tropicalis_TRPM2_9423	Tropical clawed frog	Xenopus tropicalis	XM_031893563.1	XP_031749423.1	TRPM2	TRPM2
R_bivittatum_TRPM2_3786_3784	Two-lined caecilian	Rhinatrema bivittatum	XM_029607926.1+XM_029607924.1	XP_029463786.1+XP_029463784.1	TRPM2	TRPM2
R_bivittatum_TRPM2like_7602	Two-lined caecilian	Rhinatrema bivittatum	XM_029601742.1	XP_029457602.1	TRPM2 like	TRPM2
G_gallus_9035	Chicken	Gallus gallus	ENSGALG00000005631	ENSGALT00000009035.6	uncharacterized	TRPM2
A_forsteri_TRPM2_8919	Emperor penguin	Aptenodytes forsteri	XM_019473374.1	XP_019328919	TRPM2	TRPM2
B_musculus_TRPM2_7695	Blue whale	Balaenoptera musculus	XM_036851800.1	XP_036707695.1	TRPM2	TRPM2
C_picta_bellii_TRPM2_3727	Painted turtle	Chrysemys picta bellii	XM_005303670.4	XP_005303727.2	TRPM2	TRPM2
M_domestica_3902	Opossum	Monodelphis domestica	ENSMODG00000003134	ENSMODT00000003902.3	uncharacterized	TRPM2
V_ursinus_TRPM2_2231	Common wombat	Vombatus ursinus	XM_027846430.1	XP_027702231.1	TRPM2	TRPM2
H_sapiens_TRPM2_7928	Human	Homo sapiens	ENSG00000142185	ENST00000397928.5	TRPM2	TRPM2
M_musculus_TRPM2_5401	Mouse	Mus musculus	ENSMUSG00000009292	ENSMUST00000105401.9	TRPM2	TRPM2
L_chalumnae_TRPM2_0099	Coelacanth	Latimeria chalumnae	XM_064564029.1	XP_064420099.1	TRPM2	TRPM2
P_annectens_TRPM2like_6462	African lungfish	Protopterus annectens	XM_044060527.1	XP_043916462.1	TRPM2 like	TRPM2
P_annectens_TRPM2like_6229	African lungfish	Protopterus annectens	XM_044060294.1	XP_043916229.1	TRPM2 like	TRPM2
N_forsteri_TRPM2like	Australian lungfish	Neoceratodus forsteri			TRPM2 like	TRPM2	Location: 8: 18888838-18585640
ACTINOPTERYGIAN TRPM2
E_calabaricus_TRPM2_3964	Reedfish	Erpetoichthys calabaricus	XM_028808131.1	XP_028663964.1	TRPM2 like	TRPM2
E_calabaricus_TRPM2_7386	Reedfish	Erpetoichthys calabaricus	ENSECRG00000007386	ENSECRT00000011285.1	TRPM2	TRPM2
P_senegalus_TRPM2_8768	Bichir	Polypterus senegalus	XM_039742834.1	XP_039598768	TRPM2	TRPM2
P_senegalus_TRPM2_1038	Bichir	Polypterus senegalus	XM_039755104.1	XP_039611038	TRPM2 like	TRPM2
L_oculatus_TRPM2_9806	Spotted gar	Lepisosteus oculatus	ENSLOCG00000009806	ENSLOCT00000012008.1	TRPM2	TRPM2
A_anguilla_TRPM2_8590	European eel	Anguilla anguilla	XM_035392699.1	XP_035248590	TRPM2	TRPM2
S_formosus_TRPM2_8287	Asian bonytongue	Scleropages formosus	ENSSFOG00015008287	ENSSFOT00015013086.2	TRPM2	TRPM2
C_harengus_TRPM2_4654	Atlantic herring	Clupea harengus	ENSCHAG00000014654	ENSCHAT00000034337.1	TRPM2	TRPM2
D_rerio_TRPM2_1641	Zebrafish	Danio rerio	ENSDARG00000101641	ENSDART00000166906.2	TRPM2	TRPM2
G_morhua_TRPM2_5349	Atlantic cod	Gadus morhua	ENSGMOG00000015349	ENSGMOT00000016920.2	TRPM2	TRPM2
T_rubripes_TRPM2_2200	Fugu	Takifugu rubripes	ENSTRUG00000012200	ENSTRUT00000057394.2	TRPM2	TRPM2
O_latipes_TRPM2_6331	Japanese medaka	Oryzias latipes	ENSORLG00000016331	ENSORLT00000026806.1	TRPM2	TRPM2
S_maximus_TRPM2_0126	Turbot	Scophthalmus maximus	ENSSMAG00000010126	ENSSMAT00000016783.2	TRPM2	TRPM2
O_niloticus_TRPM2_9086	Nile tilapia	Oreochromis niloticus	ENSONIG00000009086	ENSONIT00000076496.1	TRPM2	TRPM2
A_mexicanus_TRPM2_1049	Mexican tetra	Astyanax mexicanus	XM_022664257.1	XP_022519978.1	TRPM2 like	TRPM2
A_mexicanus_TRPM2_0917	Mexican tetra	Astyanax mexicanus	XM_022680656.1	XP_022536377.1	TRPM2 like	TRPM2
G_aculeatus_TRPM2_6218	Stickleback	Gasterosteus aculeatus	ENSGACG00000006218	ENSGACT00000008248.1	TRPM2	TRPM2
G_aculeatus_TRPM2_6203	Stickleback	Gasterosteus aculeatus	XM_040202391.1	XP_040058325.1	TRPM2	TRPM2
C_carpio_TRPM2_6376	Common carp	Cyprinus carpio	XM_042730442.1	XP_042586376	TRPM2	TRPM2
C_carpio_TRPM2_1934	Common carp	Cyprinus carpio	XM_042716000.1	XP_042571934	TRPM2	TRPM2
A_ruthenus_TRPM2_0925	Sterlet	Acipenser ruthenus	XM_034925034.2	XP_034780925	TRPM2 like	TRPM2
A_ruthenus_TRPM2_8093	Sterlet	Acipenser ruthenus	XM_059032110.1	XP_058888093	TRPM2	TRPM2
S_aurata_TRPM2_7607	Gilthead seabream	Sparus aurata	ENSSAUG00010027607	ENSSAUT00010073017.1	TRPM2	TRPM2
I_punctatus_TRPM2_6994	Channel catfish	Ictalurus punctatus	XM_017469195.3	XP_017324684.1	TRPM2	TRPM2
E_lucius_TRPM2_9466	Northern pike	Esox lucius	ENSELUG00000009466	ENSELUT00000084076.1	TRPM2	TRPM2
E_lucius_TRPM2_4503	Northern pike	Esox lucius	XM_034288612.1	XP_034144503	TRPM2	TRPM2
S_salar_TRPM2_4947	Atlantic salmon	Salmo salar	XM_045704947.1	XP_045560903	TRPM2	TRPM2
O_mykiss_TRPM2_9447	Rainbow trout	Oncorhynchus mykiss	XM_036959447.1	XP_036815342	TRPM2	TRPM2
CHONDRICHTHYAN TRPM2
C_milii_TRPM2_8801	Elephant shark	Callorhinchus milii	XM_007890610.1	XP_007888801.1	TRPM2	TRPM2
S_canicula_TRPM2_6188	Spotted catshark	Scyliorhinus canicula	XM_038790260.1	XP_038646188.1	TRPM2	TRPM2
A_radiata_TRPM2_0095	Thorny skate	Amblyraja radiata	XM_033024204	XP_032880095.1	TRPM2	TRPM2
CYCLOSTOME TRPM2/8
L_reissneri_TRPM2_2815	Far Eastern brook lamprey	Lethenteron reissneri	XM_061556831.1	XP_061412815	TRPM2	TRPM2
P_marinus_TRPM2_2451	Sea lamprey	Petromyzon marinus	XM_032946560.1	XP_032802451	TRPM2	TRPM2
M_glutinosa_TRPM2_2172	Atlantic hagfish	Myxine glutinosa	XM_068136071.1	XP_067992172.1	TRPM2	TRPM2
TRPM3
SARCOPTERYGIAN TRPM3
M_unicolor_TRPM3_3857	Microcaecilia unicolor	Microcaecilia unicolor	XM_030193857.1	XP_030049717	TRPM3	TRPM3
V_ursinus_TRPM3_5231	Common wombat	Vombatus ursinus	XM_027839430.1	XP_027695231	TRPM3	TRPM3
L_leishanense_TRPM3_7924	Leishan spiny toad	Leptobrachium leishanense	ENSLLEG00000017924	ENSLLET00000029715.1	TRPM3	TRPM3
C_picta_bellii_TRPM3_0113	Painted turtle	Chrysemys picta bellii	ENSCPBG00000020113	ENSCPBT00000033524.1	TRPM3	TRPM3
C_porosus_TRPM3_5901	Australian saltwater crocodile	Crocodylus porosus	ENSCPRG00005005901	ENSCPRT00005010047.1	TRPM3	TRPM3
A_carolinensis_TRPM3_8993	Green anole	Anolis carolinensis	ENSACAG00000008993	ENSACAT00000039718.1	TRPM3	TRPM3
O_anatinus_TRPM3_5022	Platypus	Ornithorhynchus anatinus	ENSOANG00000005022	ENSOANT00000074766.1	TRPM3	TRPM3
X_tropicalis_TRPM3_4994	Tropical clawed frog	Xenopus tropicalis	ENSXETG00000031546	ENSXETT00000104994.1	TRPM3	TRPM3
R_bivittatum_TRPM3_1791	Two-lined caecilian	Rhinatrema bivittatum	XM_029615931.1	XP_029471791.1	TRPM3	TRPM3
G_gallus_TRPM3_0671	Chicken	Gallus gallus	XM_025144903.1	XP_025000671.1	TRPM3	TRPM3
A_forsteri_TRPM3_9193	Emperor penguin	Aptenodytes forsteri	XM_019473648.1	XP_019329193	TRPM3	TRPM3
M_domestica_TRPM3_9167	Opossum	Monodelphis domestica	XM_016423681.1	XP_016279167.1	TRPM3	TRPM3
B_musculus_TRPM3_1466	Blue whale	Balaenoptera musculus	ENSBMSG00010001466	ENSBMST00010004186.1	TRPM3	TRPM3
M_musculus_TRPM3_7576	Mouse	Mus musculus	ENSMUSG00000052387	ENSMUST00000087576.12	TRPM3	TRPM3
H_sapiens_TRPM3_7713	Human	Homo sapiens	ENSG00000083067	ENST00000677713.2	TRPM3	TRPM3
L_chalumnae_TRPM3_7481	Coelacanth	Latimeria chalumnae	XM_014491995.1	XP_014347481.1	TRPM3	TRPM3
P_annectens_TRPM3_0307	African lungfish	Protopterus annectens	XM_044064372.1	XP_043920307.1	TRPM3	TRPM3
N_forsteri_TRPM3	Australian lungfish	Neoceratodus forsteri			TRPM3	TRPM3	Location: 2_2: 1477430001-1475217642
ACTINOPTERYGIAN TRPM3
E_calabaricus_TRPM3_8171	Reedfish	Erpetoichthys calabaricus	XM_028802338.1	XP_028658171.1	TRPM3	TRPM3
L_oculatus_TRPM3_2973	Spotted gar	Lepisosteus oculatus	XM_015367487.1	XP_015222973	TRPM3	TRPM3
A_anguilla_TRPM3_4584	European eel	Anguilla anguilla	XM_035378693.1	XP_035234584	TRPM3	TRPM3
S_formosus_TRPM3_1961	Asian bonytongue	Scleropages formosus	ENSSFOG00015011961	ENSSFOT00015052771.1	TRPM3	TRPM3
C_harengus_TRPM3_3365	Atlantic herring	Clupea harengus	ENSCHAG00000023365	ENSCHAT00000055359.1	TRPM3	TRPM3
D_rerio_TRPM3_1986	Zebrafish	Danio rerio	XM_005171929.4	XP_005171986.1	TRPM3	TRPM3
G_morhua_TRPM3_7427	Atlantic cod	Gadus morhua	ENSGMOG00000017427	ENSGMOT00000019225.2	TRPM3	TRPM3
T_rubripes_TRPM3_7077	Fugu	Takifugu rubripes	ENSTRUG00000027077	ENSTRUT00000076285.1	TRPM3	TRPM3
O_latipes_TRPM3_0741	Japanese medaka	Oryzias latipes	ENSORLG00000010741	ENSORLT00000028842.1	TRPM3	TRPM3
S_maximus_TRPM3_7546	Turbot	Scophthalmus maximus	ENSSMAG00000007546	ENSSMAT00000012569.2	TRPM3	TRPM3
O_niloticus_TRPM3_1786	Nile tilapia	Oreochromis niloticus	ENSONIG00000011786	ENSONIT00000053672.1	TRPM3	TRPM3
A_mexicanus_TRPM3_9114	Mexican tetra	Astyanax mexicanus	ENSAMXG00000019114	ENSAMXT00000019688.2	TRPM3	TRPM3
G_aculeatus_TRPM3_0766	Stickleback	Gasterosteus aculeatus	XM_040194832.1	XP_040050766.1	TRPM3	TRPM3
S_aurata_TRPM3_2904	Gilthead seabream	Sparus aurata	ENSSAUG00010012904	ENSSAUT00010057812.1	TRPM3	TRPM3
I_punctatus_TRPM3_1867	Channel catfish	Ictalurus punctatus	ENSIPUG00000021867	ENSIPUT00000033840.1	TRPM3	TRPM3
E_lucius_TRPM3_2191	Northern pike	Esox lucius	ENSELUG00000002191	ENSELUT00000047563.1	TRPM3	TRPM3
S_salar_TRPM3_4397	Atlantic salmon	Salmo salar	ENSSSAG00000074397	ENSSSAT00000148492.1	TRPM3	TRPM3
S_salar_TRPM3_6936	Atlantic salmon	Salmo salar	XM_014171461.2	XP_014026936.1	TRPM3 like	TRPM3
O_mykiss_TRPM3_6775	Rainbow trout	Oncorhynchus mykiss	XM_021621100.2	XP_021476775	TRPM3	TRPM3
O_mykiss_TRPM3_5448	Rainbow trout	Oncorhynchus mykiss	XM_036979553.1	XP_036835448	TRPM3	TRPM3
CHONDRICHTHYAN TRPM3
C_milii_TRPM3_4772	Elephant shark	Callorhinchus milii	XM_007906581.1	XP_007904772.1	TRPM3	TRPM3
A_radiata_TRPM3_4017	Thorny skate	Amblyraja radiata	XM_033018126.1	XP_032874017.1	TRPM3	TRPM3
S_canicula_TRPM3_0025	Spotted catshark	Scyliorhinus canicula	XM_038804097.1	XP_038660025.1	TRPM3	TRPM3
TRPM4
SARCOPTERYGIAN TRPM4
M_unicolor_TRPM4_3813	Microcaecilia unicolor	Microcaecilia unicolor	XM_030197953.1	XP_030053813	TRPM4	TRPM4
C_picta_bellii_TRPM4like_7123	Painted turtle	Chrysemys picta bellii	XM_065571051.1	XP_065427123.1	TRPM4 like	TRPM4
L_leishanense_1806	Leishan spiny toad	Leptobrachium leishanense	ENSLLEG00000021806	ENSLLET00000035802.1	uncharacterized	TRPM4
C_porosus_TRPM4_6603	Australian saltwater crocodile	Crocodylus porosus	XM_019551058.1	XP_019406603.1	TRPM4	TRPM4
A_carolinensis_TRPM4_0135	Green anole	Anolis carolinensis	XM_016994646.1	XP_016850135	TRPM4	TRPM4
O_anatinus_TRPM4_5782	Platypus	Ornithorhynchus anatinus	ENSOANG00000005782	ENSOANT00000066706.1	TRPM4	TRPM4
V_ursinus_TRPM4_9224	Common wombat	Vombatus ursinus	ENSVURG00010012944	ENSVURT00010019224.1	TRPM4	TRPM4
H_sapiens_TRPM4_2826	Human	Homo sapiens	ENSG00000130529	ENST00000252826.10	TRPM4	TRPM4
M_musculus_TRPM4_2194	Mouse	Mus musculus	ENSMUSG00000038260	ENSMUST00000042194.10	TRPM4	TRPM4
B_musculus_TRPM4_2194	Blue whale	Balaenoptera musculus	XM_036834280.1	XP_036690175.1	TRPM4	TRPM4
C_picta_bellii_TRPM4_7122	Painted turtle	Chrysemys picta bellii	XM_065571050.1	XP_065427122.1	TRPM4	TRPM4
X_tropicalis_TRPM4_6435	Tropical clawed frog	Xenopus tropicalis	XM_004916378.3	XP_004916435.2	TRPM4	TRPM4
R_bivittatum_TRPM4_2493	Two-lined caecilian	Rhinatrema bivittatum	XM_029586633.1	XP_029442493.1	TRPM4	TRPM4
R_bivittatum_TRPM4_1990_1374	Two-lined caecilian	Rhinatrema bivittatum	XM_029586130.1+XM_029585514.1	XP_029441990.1+XP_029441374.1		TRPM4
L_chalumnae_TRPM4_6792	Coelacanth	Latimeria chalumnae	ENSLACG00000014690	ENSLACT00000016792.1	TRPM4	TRPM4
P_annectens_TRPM4like_9342	African lungfish	Protopterus annectens	XM_044083407.1	XP_043939342.1	TRPM4 like	TRPM4
N_forsteri_TRPM4	Australian lungfish	Neoceratodus forsteri			TRPM4	TRPM4	Location: 9: 25349990-25781558
ACTINOPTERYGIAN TRPM4
E_calabaricus_TRPM4a_9857	Reedfish	Erpetoichthys calabaricus	ENSECRG00000009857	ENSECRT00000015052.1	TRPM4a	TRPM4
P_senegalus_TRPM4a_9771	Bichir	Polypterus senegalus	XM_039773837.1	XP_039629771	TRPM4a	TRPM4
L_oculatus_TRPM4a_7174	Spotted gar	Lepisosteus oculatus	ENSLOCG00000017174	ENSLOCT00000021272.1	TRPM4a	TRPM4
A_anguilla_TRPM4like_2793	European eel	Anguilla anguilla	XM_035406902.1	XP_035262793	TRPM4 like	TRPM4b
A_anguilla_TRPM4a_4061	European eel	Anguilla anguilla	XM_035398170.1	XP_035254061	TRPM4a	TRPM4a
S_formosus_TRPM4_6159	Asian bonytongue	Scleropages formosus	ENSSFOG00015006159	ENSSFOT00015033782.2	TRPM4a	TRPM4a
S_formosus_TRPM4hrcb_1283	Asian bonytongue	Scleropages formosus	ENSSFOG00015021283	ENSSFOT00015033741.2	hrc	TRPM4b
C_harengus_9127	Atlantic herring	Clupea harengus	ENSCHAG00000009127	ENSCHAT00000019511.1	not annotated	TRPM4b
C_harengus_TRPM4a_7576	Atlantic herring	Clupea harengus	ENSCHAG00000007576	ENSCHAT00000016194.1	TRPM4a	TRPM4a
C_harengus_1772	Atlantic herring	Clupea harengus	ENSCHAG00000021772	ENSCHAT00000050959.1	Not annotated	TRPM4b
D_rerio_TRPM4a_9993	Zebrafish	Danio rerio	ENSDARG00000059993	ENSDART00000151329.2	TRPM4a	TRPM4a
D_rerio_TRPM4b2_3435	Zebrafish	Danio rerio	ENSDARG00000063435	ENSDART00000092687.6	TRPM4b2	TRPM4b
D_rerio_hrc_3347	Zebrafish	Danio rerio	ENSDARG00000063347	ENSDART00000159007.2	hrc	TRPM4b
D_rerio_hrc_9442	Zebrafish	Danio rerio	ENSDARG00000109442	ENSDART00000092492.6	hrc	TRPM4b
G_morhua_TRPM4a_4633	Atlantic cod	Gadus morhua	ENSGMOG00000024633	ENSGMOT00000044423.1	TRPM4a	TRPM4a
G_morhua_2749	Atlantic cod	Gadus morhua	ENSGMOG00000012749	ENSGMOT00000014035.2	Not annotated	TRPM4b
G_morhua_6128	Atlantic cod	Gadus morhua	ENSGMOG00000016128	ENSGMOT00000014042.2	Not annotated	TRPM4b
O_latipes_TRPM4_7194	Japanese medaka	Oryzias latipes	ENSORLG00000017194	ENSORLT00000021513.2	TRPM4	TRPM4a
O_latipes_hrcTRPM4_6658	Japanese medaka	Oryzias latipes	ENSORLG00000006658	ENSORLT00000008360.2	hrc	TRPM4b
S_maximus_TRPM4_6074	Turbot	Scophthalmus maximus	ENSSMAG00000016074	ENSSMAT00000055898.1	hrc	TRPM4b
O_niloticus_TRPM4_0075	Nile tilapia	Oreochromis niloticus	ENSONIG00000020075	ENSONIT00000088124.1	Not annotated	TRPM4b
O_niloticus_TRPM4_0074	Nile tilapia	Oreochromis niloticus	ENSONIG00000020074	ENSONIT00000075212.1	TRPM4	TRPM4b
A_mexicanus_TRPM4_0092	Mexican tetra	Astyanax mexicanus	ENSAMXG00000010092	ENSAMXT00000010366.2	TRPM4a	TRPM4a
A_mexicanus_TRPM4l_1168	Mexican tetra	Astyanax mexicanus	ENSAMXG00000021168	ENSAMXT00000021823.2	hrc	TRPM4b
G_aculeatus_TRPM4_4950	Stickleback	Gasterosteus aculeatus	ENSGACG00000004950	ENSGACT00000006559.1	TRPM4a	TRPM4a
S_aurata_TRPM4a_4055	Gilthead seabream	Sparus aurata	ENSSAUG00010024055	ENSSAUT00010062018.1	TRPM4a	TRPM4a
I_punctatus_TRPM4a_6995	Channel catfish	Ictalurus punctatus	XM_017495153.2	XP_017350642.1	TRPM4a	TRPM4a
E_lucius_hrcTRPM4_4233	Northern pike	Esox lucius	ENSELUG00000004233	ENSELUT00000014891.2	hrc	TRPM4b
E_lucius_TRPM4_6005	Northern pike	Esox lucius	ENSELUG00000006005	ENSELUT00000081961.1	TRPM4a	TRPM4a
E_lucius_TRPM4_6106	Northern pike	Esox lucius	ENSELUG00000006106	ENSELUT00000083541.1	TRPM4a	TRPM4a
E_lucius_TRPM4_4871	Northern pike	Esox lucius	ENSELUG00000004871	ENSELUT00000013704.2	TRPM4a	TRPM4a
S_salar_hrc_7344	Atlantic salmon	Salmo salar	ENSSSAG00000047344	ENSSSAT00000073904.1	Not annotated	TRPM4b
S_salar_TRPM4a_1367	Atlantic salmon	Salmo salar	ENSSSAG00000001367	ENSSSAT00000002874.1	TRPM4a	TRPM4a
S_salar_TRPM4a_1964	Atlantic salmon	Salmo salar	ENSSSAG00000001964	ENSSSAT00000004223.1	Not annotated	TRPM4a
S_salar_TRPM4a_7736	Atlantic salmon	Salmo salar	XM_014192261.2	XP_014047736	TRPM4 like	TRPM4a
O_mykiss_TRPM4a_6478	Rainbow trout	Oncorhynchus mykiss	XM_036937947.1	XP_036793842	TRPM4a	TRPM4a
O_mykiss_TRPM4a_6667	Rainbow trout	Oncorhynchus mykiss	ENSOMYG00000016667	ENSOMYT00000039249.1	TRPM4a	TRPM4a
O_mykiss_TRPM4a_9127	Rainbow trout	Oncorhynchus mykiss	ENSOMYG00000009127	ENSOMYT00000020708.1	Not annotated	TRPM4a
O_mykiss_hrc_1505	Rainbow trout	Oncorhynchus mykiss	ENSOMYG00000011505	ENSOMYT00000026668.1	hrc	TRPM4b
T_rubripes_hrc_1382	Fugu	Takifugu rubripes	ENSTRUG00000011382	ENSTRUT00000028843.3	hrc	TRPM4b
G_aculeatus_hrc_7901	Stickleback	Gasterosteus aculeatus	ENSGACG00000007901	ENSGACT00000010508.1	hrc	TRPM4b
S_aurata_hrc_4952	Gilthead seabream	Sparus aurata	ENSSAUG00010024952	ENSSAUT00010064758.1	hrc	TRPM4b
I_punctatus_hrc_6410	Channel catfish	Ictalurus punctatus	ENSIPUG00000016410	ENSIPUT00000025316.1	hrc	TRPM4b
CHONDRICHTHYAN TRPM4
S_canicula_TRPM4like_9896	Spotted catshark	Scyliorhinus canicula	XM_038783968.1	XP_038639896.1	TRPM4 like	TRPM4
C_milii_TRPM5like_3693	Elephant shark	Callorhinchus milii	ENSCMIG00000006733	ENSCMIT00000013693.1	TRPM5 like	TRPM4
TRPM5
SARCOPTERYGIAN TRPM5
M_unicolor_TRPM5_1129	Microcaecilia unicolor	Microcaecilia unicolor	XM_030201129.1	XP_030056989.1	TRPM5	TRPM5
C_porosus_TRPM5_7030	Australian saltwater crocodile	Crocodylus porosus	ENSCPRG00005017030	ENSCPRT00005028601.1	TRPM5	TRPM5
A_carolinensis_TRPM5_8657	Green anole	Anolis carolinensis	XM_016993168.1	XP_016848657.1	TRPM5	TRPM5
O_analinus_TRPM5_1626	Platypus	Ornithorhynchus anatinus	ENSOANG00000021626	ENSOANT00000055128.1	TRPM5	TRPM5
G_gallus_TRPM5_2167	Chicken	Gallus gallus	XM_015286681.2	XP_015142167.1	TRPM5	TRPM5
A_forsteri_TRPM5_7022	Emperor penguin	Aptenodytes forsteri	XM_009288747.1	XP_009287022	TRPM5	TRPM5
C_picta_bellii_TRPM5_6919	Painted turtle	Chrysemys picta bellii	XM_005306862.3	XP_005306919.1	TRPM5	TRPM5
V_ursinus_TRPM5_4505	Common wombat	Vombatus ursinus	XM_027868704.1	XP_027724505.1	TRPM5	TRPM5
H_sapiens_TRPM5_5858	Human	Homo sapiens	ENSG00000070985	ENST00000155858.10	TRPM5	TRPM5
M_musculus_TRPM5_9390	Mouse	Mus musculus	ENSMUSG00000009246	ENSMUST00000009390.10	TRPM5	TRPM5
B_musculus_TRPM5_9642	Blue whale	Balaenoptera musculus	XM_036861047.1	XP_036716942	TRPM5	TRPM5
L_chalumnae_TRPM5_4856	Coelacanth	Latimeria chalumnae	XM_014489370.1	XP_014344856.1	TRPM5	TRPM5
P_annectens_TRPM5_4863	African lungfish	Protopterus annectens	XM_044058928.1	XP_043914863.1	TRPM5	TRPM5
N_forsteri_TRPM5	Australian lungfish	Neoceratodus forsteri			TRPM5	TRPM5	Location: 9: 633680525-634532283
R_bivittatum_TRPM5_8814	Two-lined caecilian	Rhinatrema bivittatum	XM_029582954.1	XP_029438814.1	TRPM5	TRPM5
ACTINOPTERYGIAN TRPM5
E_calabaricus_TRPM5_0976	Reedfish	Erpetoichthys calabaricus	XM_028790976.1	XP_028646809.1	TRPM5	TRPM5
P_senegalus_TRPM5_0713	Bichir	Polypterus senegalus	XM_039744779.1	XP_039600713	TRPM5	TRPM5
L_oculatus_TRPM5_3971	Spotted gar	Lepisosteus oculatus	XM_015338485.1	XP_015193971.1	TRPM5	TRPM5
A_anguilla_TRPM5_5114	European eel	Anguilla anguilla	XM_035395114.1	XP_035251005	TRPM5	TRPM5
S_formosus_TRPM5_0837	Asian bonytongue	Scleropages formosus	ENSSFOG00015010837	ENSSFOT00015017040.2	TRPM5	TRPM5
C_harengus_TRPM5_7512	Atlantic herring	Clupea harengus	ENSCHAG00000027512	ENSCHAT00000066407.1	TRPM5	TRPM5
D_rerio_TRPM5_9792	Zebrafish	Danio rerio	ENSDARG00000059792	ENSDART00000083473.7	TRPM5	TRPM5
G_morhua_TRPM5_4268	Atlantic cod	Gadus morhua	ENSGMOG00000014268	ENSGMOT00000069421.1	TRPM5	TRPM5
T_rubripes_TRPM5_6316	Fugu	Takifugu rubripes	ENSTRUG00000016316	ENSTRUT00000041872.3	TRPM5	TRPM5
O_latipes_TRPM5_1106	Japanese medaka	Oryzias latipes	ENSORLG00000001106	ENSORLT00000001374.2	TRPM5	TRPM5
S_maximus_TRPM5_8987	Turbot	Scophthalmus maximus	ENSSMAG00000008987	ENSSMAT00000014939.2	TRPM5	TRPM5
O_niloticus_TRPM5_5867	Nile tilapia	Oreochromis niloticus	ENSONIG00000005867	ENSONIT00000007392.2	TRPM5	TRPM5
A_mexicanus_TRPM5_7541	Mexican tetra	Astyanax mexicanus	ENSAMXG00000007541	ENSAMXT00000007757.2	TRPM5	TRPM5
G_aculeatus_TRPM5_7149	Stickleback	Gasterosteus aculeatus	XM_040200735.1	XP_040056669.1	TRPM5	TRPM5
S_aurata_TRPM5_3856	Gilthead seabream	Sparus aurata	ENSSAUG00010023856	ENSSAUT00010061304.1	TRPM5	TRPM5
I_punctatus_TRPM5_2100	Channel catfish	Ictalurus punctatus	ENSIPUG00000022100	ENSIPUT00000034208.1	TRPM5	TRPM5
E_lucius_TRPM5_0566	Northern pike	Esox lucius	ENSELUG00000020566	ENSELUT00000032153.2	TRPM5	TRPM5
S_salar_TRPM5_9597	Atlantic salmon	Salmo salar	XM_045689597.1	XP_045545553	TRPM5	TRPM5
S_salar_TRPM5like_8692	Atlantic salmon	Salmo salar	XM_045708692.1	XP_045564648	TRPM5 like	TRPM5
O_mykiss_TRPM5_3635	Rainbow trout	Oncorhynchus mykiss	XM_036963635.1	XP_036819530	TRPM5	TRPM5
O_mykiss_TRPM5_1459	Rainbow trout	Oncorhynchus mykiss	XM_036981459.1	XP_036837354	TRPM5	TRPM5
CHONDRICHTHYAN TRPM5
C_milii_TRPM5_2997	Elephant shark	Callorhinchus milii	XM_007904806.2	XP_007902997.1	TRPM5	TRPM5
S_canicula_TRPM5_3390	Spotted catshark	Scyliorhinus canicula	XM_038807462.1	XP_038663390.1	TRPM5	TRPM5
A_radiata_TRPM5_5069	Thorny skate	Amblyraja radiata	XM_033039178.1	XP_032895069.1	TRPM5	TRPM5
CYCLOSTOME TRPM4/5
L_reissneri_TRPM5like_2630	Far Eastern brook lamprey	Lethenteron reissneri	XM_061566646.1	XP_061422630	TRPM5like	TRPM4/5
P_marinus_TRPM5_6025	Sea lamprey	Petromyzon marinus	XM_032960134.1	XP_032816025	TRPM5	TRPM4/5
M_glutinosa_TRPM4like_0243	Atlantic hagfish	Myxine glutinosa	XM_068124142.1	XP_067980243.1	TRPM4like	TRPM4/5
TRPM6
SARCOPTERYGIAN TRPM6
M_unicolor_TRPM6like_3731	Microcaecilia unicolor	Microcaecilia unicolor	XM_030193731.1	XP_030049591	TRPM6 like	TRPM6
V_ursinus_TRPM6_6158	Common wombat	Vombatus ursinus	ENSVURG00010016158	ENSVURT00010025191.1	TRPM6	TRPM6
C_picta_bellii_TRPM6_9827	Painted turtle	Chrysemys picta bellii	ENSCPBG00000019827	ENSCPBT00000033202.1	TRPM6	TRPM6
C_porosus_TRPM6_6349	Australian saltwater crocodile	Crocodylus porosus	ENSCPRG00005006349	ENSCPRT00005010474.1	TRPM6	TRPM6
A_carolinensis_TRPM6_5230	Green anole	Anolis carolinensis	ENSACAG00000005230	ENSACAT00000005305.4	TRPM6	TRPM6
O_anatinus_TRPM6_1650	Platypus	Ornithorhynchus anatinus	ENSOANG00000011650	ENSOANT00000076668.1	TRPM6	TRPM6
X_tropicalis_TRPM6_1048	Tropical clawed frog	Xenopus tropicalis	ENSXETG00000001048	ENSXETT00000075476.1	TRPM6	TRPM6
G_gallus_TRPM6_5154	Chicken	Gallus gallus	ENSGALG00000015154	ENSGALT00000024457.6	uncharacterized	TRPM6
A_forsteri_TRPM6_9191	Emperor penguin	Aptenodytes forsteri	XM_019473646.1	XP_019329191	TRPM6	TRPM6
B_musculus_TRPM3_3340	Blue whale	Balaenoptera musculus	ENSBMSG00010003340	ENSBMST00010005022.1	TRPM6	TRPM6
M_domestica_TRPM6_2031	Opossum	Monodelphis domestica	ENSMODG00000002031	ENSMODT00000002530.6	TRPM6	TRPM6
M_musculus_TRPM6_4727	Mouse	Mus musculus	ENSMUSG00000024727	ENSMUST00000040489.9	TRPM6	TRPM6
H_sapiens_TRPM6_9121	Human	Homo sapiens	ENSG00000119121	ENST00000360774.6	TRPM6	TRPM6
L_chalumnae_TRPM6_9563	Coelacanth	Latimeria chalumnae	XM_014494077.1	XP_014349563.1	TRPM6	TRPM6
N_forsteri_TRPM6	Australian lungfish	Neoceratodus forsteri			TRPM6	TRPM6	Location: 2_2: 1589124245-1590749723
ACTINOPTERYGIAN TRPM6
E_calabaricus_TRPM6_4412	Reedfish	Erpetoichthys calabaricus	XM_051928452.1	XP_051784412	TRPM6	TRPM6
L_oculatus_TRPM6_9721	Spotted gar	Lepisosteus oculatus	ENSLOCG00000009721	ENSLOCT00000011911.1	TRPM6	TRPM6
A_anguilla_TRPM6_5203	European eel	Anguilla anguilla	XM_035379312.1	XP_035235203	TRPM6	TRPM6
S_formosus_1288	Asian bonytongue	Scleropages formosus	ENSSFOG00015011288	ENSSFOT00015017910.2	Not annotated	TRPM6
C_harengus_TRPM6_3395	Atlantic herring	Clupea harengus	ENSCHAG00000013395	ENSCHAT00000031770.1	TRPM6	TRPM6
D_rerio_TRPM6_3454	Zebrafish	Danio rerio	ENSDARG00000103454	ENSDART00000170097.2	TRPM6	TRPM6
T_rubripes_TRPM6_1357	Fugu	Takifugu rubripes	ENSTRUG00000001357	ENSTRUT00000065538.1	TRPM6	TRPM6
O_latipes_TRPM6_2478	Japanese medaka	Oryzias latipes	ENSORLG00000012478	ENSORLT00000015625.2	TRPM6	TRPM6
S_maximus_TRPM6_5006	Turbot	Scophthalmus maximus	ENSSMAG00000005006	ENSSMAT00000008205.2	TRPM6	TRPM6
O_niloticus_TRPM6_0763	Nile tilapia	Oreochromis niloticus	ENSONIG00000010763	ENSONIT00000040191.1	TRPM6	TRPM6
A_mexicanus_TRPM6_0960	Mexican tetra	Astyanax mexicanus	ENSAMXG00000040960	ENSAMXT00000031966.1	TRPM6	TRPM6
G_morhua_TRPM7_7007	Atlantic cod	Gadus morhua	XM_030371147.1	XP_030227007.1	TRPM7	TRPM6
G_aculeatus_TRPM6_1544	Stickleback	Gasterosteus aculeatus	XM_040195610.1	XP_040051544.1	TRPM6	TRPM6
S_aurata_TRPM6_2866	Gilthead seabream	Sparus aurata	ENSSAUG00010012866	ENSSAUT00010032598.1	TRPM6	TRPM6
I_punctatus_TRPM6_1376	Channel catfish	Ictalurus punctatus	ENSIPUG00000021376	ENSIPUT00000033129.1	TRPM6	TRPM6
E_lucius_TRPM6_2412	Northern pike	Esox lucius	ENSELUG00000002412	ENSELUT00000069568.1	TRPM6	TRPM6
O_mykiss_TRPM6_1144	Rainbow trout	Oncorhynchus mykiss	XM_021605469.2	XP_021461144.2	TRPM6	TRPM6
O_mykiss_TRPM7_2206	Rainbow trout	Oncorhynchus mykiss	XM_036936311.1	XP_036792206.1	TRPM7	TRPM6
S_salar_TRPM6like_3091	Atlantic salmon	Salmo salar	XM_045707135.1	XP_045563091	TRPM6 like	TRPM6
S_salar_TRPM7like_8949	Atlantic salmon	Salmo salar	XM_045702993.1	XP_045558949	TRPM7 like	TRPM6
CHONDRICHTHYAN TRPM6
C_milii_TRPM6_7564	Elephant shark	Callorhinchus milii	XM_007899373.2	XP_007897564.2	TRPM6	TRPM6
A_radiata_TRPM6_3449	Thorny skate	Amblyraja radiata	XM_033017558.1	XP_032873449.1	TRPM6	TRPM6
S_canicula_TRPM6_0878	Spotted catshark	Scyliorhinus canicula	XM_038804950.1	XP_038660878.1	TRPM6 like	TRPM6
TRPM7
SARCOPTERYGIAN TRPM7
M_unicolor_TRPM7like_9591	Microcaecilia unicolor	Microcaecilia unicolor	XM_030189591.1	XP_030045451	TRPM7 like	TRPM7
M_unicolor_TRPM7_5454	Microcaecilia unicolor	Microcaecilia unicolor	XM_030189594.1	XP_030045454.1	TRPM7	TRPM7
V_ursinus_TRPM7_4494	Common wombat	Vombatus ursinus	ENSVURG00010004494	ENSVURT00010006542.1	TRPM7	TRPM7
C_picta_bellii_TRPM7_1596	Painted turtle	Chrysemys picta bellii	ENSCPBG00000011596	ENSCPBT00000029018.1	TRPM7	TRPM7
L_leishanense_TRPM7_8295	Leishan spiny toad	Leptobrachium leishanense	ENSLLEG00000008295	ENSLLET00000014146.1	TRPM7	TRPM7
L_leishanense_TRPM7_7438	Leishan spiny toad	Leptobrachium leishanense	ENSLLEG00000007438	ENSLLET00000012155.1	Not annotated	TRPM7
C_porosus_TRPM7_5267	Australian saltwater crocodile	Crocodylus porosus	ENSCPRG00005015267	ENSCPRT00005026951.1	TRPM7	TRPM7
A_carolinensis_TRPM7_3845	Green anole	Anolis carolinensis	ENSACAG00000003845	ENSACAT00000056676.1	TRPM7	TRPM7
O_anatinus_TRPM7_6883	Platypus	Ornithorhynchus anatinus	ENSOANG00000006883	ENSOANT00000010973.2	TRPM7	TRPM7
X_tropicalis_TRPM7_9673	Tropical clawed frog	Xenopus tropicalis	XM_002939627.5	XP_002939673.3	TRPM7	TRPM7
L_chalumnae_TRPM7_1033	Coelacanth	Latimeria chalumnae	ENSLACG00000018358	ENSLACT00000021033.2	TRPM7	TRPM7
X_tropicalis_TRPM7_4940	Tropical clawed frog	Xenopus tropicalis	XM_012959486.3	XP_012814940.1	TRPM7	TRPM7
R_bivittatum_TRPM7_1237	Two-lined caecilian	Rhinatrema bivittatum	XM_029575377.1	XP_029431237.1	TRPM7	TRPM7
R_bivittatum_TRPM7_1236	Two-lined caecilian	Rhinatrema bivittatum	XM_029575376.1	XP_029431236.1	TRPM7	TRPM7
R_bivittatum_TRPM7_2443	Two-lined caecilian	Rhinatrema bivittatum	XM_029586583.1	XP_029442443.1	TRPM7	TRPM7
G_gallus_TRPM7_3451	Chicken	Gallus gallus	ENSGALG00000023451	ENSGALT00000038771.3	uncharacterized	TRPM7
A_forsteri_TRPM6_6864	Emperor penguin	Aptenodytes forsteri	XM_019471319.1	XP_019326864	TRPM7	TRPM7
M_domestica_TRPM7_2196	Opossum	Monodelphis domestica	ENSMODG00000002196	ENSGT00940000157091	TRPM7	TRPM7
B_musculus_TRPM3_3340	Blue whale	Balaenoptera musculus	ENSBMSG00010004784	ENSBMST00010007154.1	TRPM7	TRPM7
M_musculus_TRPM7_7365	Mouse	Mus musculus	ENSMUSG00000027365	ENSMUST00000103224.10	TRPM7	TRPM7
H_sapiens_TRPM7_2439	Human	Homo sapiens	ENSG00000092439	ENST00000646667.1	TRPM7	TRPM7
P_annectens_TRPM7_2306	African lungfish	Protopterus annectens	XM_044076371.1	XP_043932306.1	TRPM7	TRPM7
N_forsteri_TRPM7	Australian lungfish	Neoceratodus forsteri			TRPM7	TRPM7	Location: 5: 694507610-691633477
ACTINOPTERYGIAN TRPM7
E_calabaricus_TRPM7_1761	Reedfish	Erpetoichthys calabaricus	ENSECRG00000021761	ENSECRT00000032825.1	TRPM7	TRPM7
L_oculatus_TRPM7_3042	Spotted gar	Lepisosteus oculatus	ENSLOCG00000013042	ENSLOCT00000016114.1	TRPM7	TRPM7
A_anguilla_TRPM7like_2160	European eel	Anguilla anguilla	XM_035396269.1	XP_035252160	TRPM7 like	TRPM7a
A_anguilla_TRPM7_3597	European eel	Anguilla anguilla	XM_035417706.1	XP_035273597	TRPM7	TRPM7b
S_formosus_TRPM7_4022	Asian bonytongue	Scleropages formosus	ENSSFOG00015014022	ENSSFOT00015021999.2	TRPM7	TRPM7a
S_formosus_TRPM7_7074	Asian bonytongue	Scleropages formosus	ENSSFOG00015017074	ENSSFOT00015074183.1	TRPM7	TRPM7b
C_harengus_TRPM7_5138	Atlantic herring	Clupea harengus	ENSCHAG00000025138	ENSCHAT00000062699.1	TRPM7	TRPM7
D_rerio_TRPM7_6232	Zebrafish	Danio rerio	ENSDARG00000036232	ENSDART00000188914.1	TRPM7	TRPM7
G_morhua_TRPM7_7502	Atlantic cod	Gadus morhua	ENSGMOG00000017502	ENSGMOT00000041553.1	TRPM7	TRPM7
T_rubripes_TRPM7_6251	Fugu	Takifugu rubripes	ENSTRUG00000006251	ENSTRUT00000071669.1	TRPM7	TRPM7
O_latipes_TRPM7_2746	Japanese medaka	Oryzias latipes	ENSORLG00000012746	ENSORLT00000030854.1	TRPM7	TRPM7
S_maximus_7608	Turbot	Scophthalmus maximus	ENSSMAG00000007608	ENSSMAT00000057524.1	Not annotated	TRPM7
O_niloticus_TRPM7_2611	Nile tilapia	Oreochromis niloticus	ENSONIG00000002611	ENSONIT00000079817.1	TRPM7	TRPM7
A_mexicanus_TRPM7_0086	Mexican tetra	Astyanax mexicanus	ENSAMXG00000040086	ENSAMXT00000037795.1	TRPM7	TRPM7
G_aculeatus_TRPM7_1476	Stickleback	Gasterosteus aculeatus	XM_040195542.1	XP_040051476.1	TRPM7	TRPM7
S_aurata_TRPM7_8135	Gilthead seabream	Sparus aurata	ENSSAUG00010018135	ENSSAUT00010056310.1	TRPM7	TRPM7
S_aurata_TRPM7_4743	Gilthead seabream	Sparus aurata	ENSSAUG00010024743	ENSSAUT00010064611.1	TRPM7	TRPM7
I_punctatus_TRPM7_7419	Channel catfish	Ictalurus punctatus	ENSIPUG00000017419	ENSIPUT00000026853.1	TRPM7	TRPM7
E_lucius_TRPM7_4428	Northern pike	Esox lucius	ENSELUG00000004428	ENSELUT00000044633.1	TRPM7	TRPM7
E_lucius_TRPM7_4461	Northern pike	Esox lucius	ENSELUG00000004461	ENSELUT00000014463.2	TRPM7	TRPM7
S_salar_TRPM7_3991	Atlantic salmon	Salmo salar	XM_045708035.1	XP_045563991	TRPM7	TRPM7
S_salar_TRPM7like_5305	Atlantic salmon	Salmo salar	XM_045689349.1	XP_045545305	TRPM7 like	TRPM7
O_mykiss_TRPM7_9961	Rainbow trout	Oncorhynchus mykiss	XM_036964066.1	XP_036819961.1	TRPM7	TRPM7
CHONDRICHTHYAN TRPM7
C_milii_TRPM7_3830	Elephant shark	Callorhinchus milii	XM_007905639.2	XP_007903830.2	TRPM7	TRPM7
A_radiata_TRPM7_6144	Thorny skate	Amblyraja radiata	XM_033050253.1	XP_032906144.1	TRPM7	TRPM7
S_canicula_TRPM7_9749	Spotted catshark	Scyliorhinus canicula	XM_038813821.1	XP_038669749.1	TRPM7	TRPM7
CYCLOSTOME TRPM7
L_reissneri_TRPM7like_4599	Far Eastern brook lamprey	Lethenteron reissneri	XM_061558615.1	XP_061414599	TRPM7 like	TRPM7
P_marinus_TRPM7like_7265	Sea lamprey	Petromyzon marinus	XM_032951374.1	XP_032807265	TRPM7 like	TRPM7
M_glutinosa_TRPM7_3117	Atlantic hagfish	Myxine glutinosa	XM_068107016.1	XP_067963117.1	TRPM7	TRPM7
TRPM8
SARCOPTERYGIAN TRPM8
M_unicolor_TRPM8_0824	Microcaecilia unicolor	Microcaecilia unicolor	XM_030210821.1	XP_030066681	TRPM8	TRPM8
L_leishanense_TRPM8_7415	Leishan spiny toad	Leptobrachium leishanense	ENSLLEG00000017415	ENSLLET00000029391.1	TRPM8	TRPM8
C_porosus_TRPM8_5682	Australian saltwater crocodile	Crocodylus porosus	ENSCPRG00005005682	ENSCPRT00005009372.1	TRPM8	TRPM8
A_carolinensis_TRPM8_0147	Green anole	Anolis carolinensis	XM_016994658.1	XP_016850147	TRPM8	TRPM8
O_anatinus_TRPM8_2747	Platypus	Ornithorhynchus anatinus	ENSOANG00000012747	ENSOANT00000020172.4	TRPM8	TRPM8
L_chalumnae_TRPM8_6156	Coelacanth	Latimeria chalumnae	ENSLACG00000014130	ENSLACT00000016156.1	TRPM8	TRPM8
X_tropicalis_TRPM8_8421	Tropical clawed frog	Xenopus tropicalis	XM_031892561.1	XP_031748421.1	TRPM8	TRPM8
X_tropicalis_TRPM8b_5655	Tropical clawed frog	Xenopus tropicalis	XM_012970201.3	XP_012825655	TRPM8b	TRPM8
R_bivittatum_TRPM8_3788	Two-lined caecilian	Rhinatrema bivittatum	XM_029607928.1	XP_029463788.1	TRPM8	TRPM8
M_domestica_TRPM8_6560	Opossum	Monodelphis domestica	XM_001376523.4	XP_001376560.3	TRPM8	TRPM8
V_ursinus_TRPM8_3265	Common wombat	Vombatus ursinus	XM_027857464.1	XP_027713265.1	TRPM8	TRPM8
M_musculus_TRPM8_0210	Mouse	Mus musculus	ENSMUSG00000036251	ENSMUST00000040210.14	TRPM8	TRPM8
H_sapiens_TRPM8_4695	Human	Homo sapiens	ENSG00000144481	ENST00000324695.9	TRPM8	TRPM8
B_musculus_TRPM8_3934	Blue whale	Balaenoptera musculus	XM_036858039.1	XP_036713934	TRPM8	TRPM8
G_gallus_TRPM8_6545	Chicken	Gallus gallus	ENSGALG00000004116	ENSGALT00000006545.6	TRPM8	TRPM8
A_forsteri_TRPM8_3378	Emperor penguin	Aptenodytes forsteri	XM_009285103.1	XP_009283378	TRPM8	TRPM8
C_picta_bellii_TRPM8_0810	Painted turtle	Chrysemys picta bellii	XM_008172588.4	XP_008170810.3	TRPM8	TRPM8	Manually reconstructed
P_annectens_TRPM8_6224	African lungfish	Protopterus annectens	XM_044060289.1	XP_043916224.1	TRPM8	TRPM8
N_forsteri_TRPM8	Australian lungfish	Neoceratodus forsteri			TRPM8	TRPM8	Location: 6: 1697595789-1697476861
NON vertabrates
TRPMα
C_savignyi_5568	Pacific transparent sea squirt	Ciona savignyi	ENSCSAVG00000005568	ENSCSAVT00000009585.1	Not annotated	TRPMα
C_intestinalis_9510	Yellow sea squirt	Ciona intestinalis	ENSCING00000019510	ENSCINT00000035188.1	Not annotated	TRPMα
B_belcheri_TRPM1like_0450	Belcher's lancelet	Branchiostoma belcheri	XM_019784891.1	XP_019640450.1	TRPM1 like	TRPMα
B_floridae_TRPM1like_5986_man	Florida lancelet	Branchiostoma floridae	XM_035810093.1	XP_035665986	TRPM1 like	TRPMα	Manually reconstructed
S_kowalevskii_TRPM1_4003	Helical acorn worm	Saccoglossus kowalevskii	XM_006813940.1	XP_006814003	TRPM1	TRPMα
A_rubens_TRPM1like_4337	European starfish	Asterias rubens	XM_033778446.1	XP_033634337	TRPM1 like	TRPMα
A_rubens_TRPM1like_2515	European starfish	Asterias rubens	XM_033786624.1	XP_033642515	TRPM1 like	TRPMα
C_purpuratus_TRPM3_2346	Purple sea urchin	Strongylocentrotus purpuratus	XM_030976486.1	XP_030832346	TRPM3	TRPMα
C_purpuratus_TRPM3_3151	Purple sea urchin	Strongylocentrotus purpuratus	XM_030977291.1	XP_030833151.1	TRPM3	TRPMα
L_sastuma_TRPM2like_3241		Lamellibrachia satsuma	JAHXPS010000035.1	KAI0243241	TRPM2 like	TRPMα
P_maximus_TRPM1like_3959	Great scallop	Pecten maximus	XM_033908068.1	XP_033763959	TRPM1like	TRPMα
P_maximus_TRPM3like_0310	Great scallop	Pecten maximus	XM_033894419.1	XP_033750310	TRPM3like	TRPMα
O_bimaculoides_TRPM3_6705	California two-spot octopus	Octopus bimaculoides	XM_052970745.1	XP_052826705	TRPM3	TRPMα
D_melanogaster_5194	Fruit fly	Drosophila melanogaster	FBgn0265194	FBtr0339077	TRPM	TRPMα
P_tepidariorum_TRPM3like_0636	American house spider	Parasteatoda tepidariorum	XM_043044702.1	XP_042900636.1	TRPM3like	TRPMα
C_elegans_glt_1795	C. elegans	Caenorhabditis elegans	WBGene00001795	C05C12.3.1	gtl-1	TRPMα
C_elegans_gon_1651	C. elegans	Caenorhabditis elegans	WBGene00001651	T01H8.5a.1	gon-2	TRPMα
C_elegans_glt2_2118	C. elegans	Caenorhabditis elegans	NM_069717.7	NP_502118	gtl-2	TRPMα
T_canis_1877	Dog roundworm	Toxocara canis	JPKZ01016568.1	KHN71877	TRP	TRPMα
T_canis_9092	Dog roundworm	Toxocara canis	JPKZ01001948.1	KHN79092	TRPM	TRPMα
N_vectensis_TRPM7_7808	Starlet sea anemone	Nematostella vectensis	XM_048721851.1	XP_048577808	TRPM7	TRPMα
O_faveolata_TRPM3like_0848	Mountainous star coral	Orbicella faveolata	XM_020755189.1	XP_020610848	TRPM3like	TRPMα
A_millepora_TRPM1like_8077	Stony corals	Acropora millepora	XM_044322142.1	XP_044178077	TRPM1like	TRPMα
O_faveolata_TRPM1like_6048	Mountainous star coral	Orbicella faveolata	XM_020760389.1	XP_020616048	TRPM1like	TRPMα
O_faveolata_TRPM1like_5982	Mountainous star coral	Orbicella faveolata	XM_020770323.1	XP_020625982	TRPM1like	TRPMα
N_vectensis_TRPM3_3805	Starlet sea anemone	Nematostella vectensis	XM_048727848.1	XP_048583805	TRPM3	TRPMα
H_vulgaris_TRPM3_6596	Swiftwater hydra	Hydra vulgaris	XM_047270640.2	XP_047126596	TRPM3	TRPMα
H_vulgaris_TRPM7_8547	Swiftwater hydra	Hydra vulgaris	XM_065812475.1	XP_065668547	TRPM7	TRPMα
H_vulgaris_TRPM1_6607	Swiftwater hydra	Hydra vulgaris	XM_047270651.2	XP_047126607	TRPM1	TRPMα
H_vulgaris_TRPM1_4388	Swiftwater hydra	Hydra vulgaris	XM_012698934	XP_012554388	TRPM1	TRPMα
TRPMβ
C_savignyi_8854	Pacific transparent sea squirt	Ciona savignyi	ENSCSAVG00000008854	ENSCSAVT00000015278.1	not annotated	TRPMβ
C_intestinalis_TRPM2like_2588	Yellow sea squirt	Ciona intestinalis	XM_026836787.1	XP_026692588.1	TRPM2 like	TRPMβ
L_sastuma_TRPM2like_2738		Lamellibrachia satsuma	JAHXPS010003780.1	KAI0222738	TRPM2 like	TRPMβ
S_kowalevskii_TRPM2like_9427	Helical acorn worm	Saccoglossus kowalevskii	XM_006819364.1	XP_006819427	TRPM2 like	TRPMβ
C_purpuratus_TRPM2_4872	Purple sea urchin	Strongylocentrotus purpuratus	XM_011676570.2	XP_011674872	TRPM2	TRPMβ
A_rubens_TRPM2like_5289	European starfish	Asterias rubens	XM_033769398.1	XP_033625289	TRPM2 like	TRPMβ
A_rubens_TRPM2like_5075	European starfish	Asterias rubens	XM_033769184.1	XP_033625075	TRPM2 like	TRPMβ
A_rubens_TRPM2like_4225	European starfish	Asterias rubens	XM_033768334.1	XP_033624225	TRPM2 like	TRPMβ
C_purpuratus_TRPMlike2_9331	Purple sea urchin	Strongylocentrotus purpuratus	XM_030973471.1	XP_030829331	TRPMlike2	TRPMβ
C_purpuratus_TRPM2like_9300	Purple sea urchin	Strongylocentrotus purpuratus	XM_030993440.1	XP_030849300	TRPM2like	TRPMβ
C_purpuratus_TRPM2_8338	Purple sea urchin	Strongylocentrotus purpuratus	XM_030972478.1	XP_030828338	TRPM2	TRPMβ
B_floridae_TRPM2like_0323	Florida lancelet	Branchiostoma floridae	XM_035844430.1	XP_035700323	TRPM2like	TRPMβ
L_sastuma_TRM2like_1469		Lamellibrachia satsuma	JAHXPS010003993.1	KAI0221469	TRPM2like	TRPMβ
P_maximus_TRPMlike2_4821	Great scallop	Pecten maximus	XM_033868930.1	XP_033724821	TRPMlike2	TRPMβ
P_maximus_TRPMlike2_8888	Great scallop	Pecten maximus	XM_033892997.1	XP_033748888	TRPMlike2	TRPMβ
P_maximus_TRPM2like_8450	Great scallop	Pecten maximus	XM_033892559.1	XP_033748450	TRPM2like	TRPMβ
O_bimaculoides_TRPM2like_0018	California two-spot octopus	Octopus bimaculoides	XM_052974058.1	XP_052830018	TRPM2like	TRPMβ
O_bimaculoides_TRPMlike2_1149	California two-spot octopus	Octopus bimaculoides	XM_014925663.2	XP_014781149	TRPMlike2	TRPMβ
O_bimaculoides_TRPMlike2_4531	California two-spot octopus	Octopus bimaculoides	XM_014919045.2	XP_014774531	TRPMlike2	TRPMβ
N_vectensis_TRPM2like_5133	Starlet sea anemone	Nematostella vectensis	XM_032369242.2	XP_032225133	TRPM2 like	TRPMβ
O_faveolata_TRPM2like_9324	Mountainous star coral	Orbicella faveolata	XM_020753665.1	XP_020609324	TRPM2like	TRPMβ
A_millepora_TRPMlike2_7703	Stony corals	Acropora millepora	XM_044321768.1	XP_044177703	TRPMlike2	TRPMβ
H_vulgaris_TRPM2_3753	Swiftwater hydra	Hydra vulgaris	XM_065827681.1	XP_065683753	TRPM2	TRPMβ
TRPMβ-like
S_kowalevskii_TRPM2like_2894	Helical acorn worm	Saccoglossus kowalevskii	XM_006812831.1	XP_006812894	TRPM2 like	TRPMβ-like
S_kowalevskii_TRPM1like_4919	Helical acorn worm	Saccoglossus kowalevskii	XM_002734873.2	XP_002734919	TRPM1 like	TRPMβ-like
S_kowalevskii_TRPM7like_4427	Helical acorn worm	Saccoglossus kowalevskii	XM_006814364.1	XP_006814427	TRPM7 like	TRPMβ-like
S_kowalevskii_TRPM3like_3627	Helical acorn worm	Saccoglossus kowalevskii	XM_006823564.1	XP_006823627.1	TRPM3 like	TRPMβ-like
B_floridae_TRPMlike2_3486	Florida lancelet	Branchiostoma floridae	XM_035807593.1	XP_035663486	TRPMlike2	TRPMβ-like
B_floridae_TRPMlike2_1832	Florida lancelet	Branchiostoma floridae	XM_035841832.1	XP_035697725	TRPMlike2	TRPMβ-like
B_floridae_TRPMlike2_4681	Florida lancelet	Branchiostoma floridae	XM_035838788.1	XP_035694681	TRPMlike2	TRPMβ-like
B_floridae_TRPMlike2_9794	Florida lancelet	Branchiostoma floridae	XM_035843901.1	XP_035699794	TRPMlike2	TRPMβ-like
B_floridae_TRPMlike2_0496	Florida lancelet	Branchiostoma floridae	XM_035804603.1	XP_035660496	TRPMlike2	TRPMβ-like
P_maximus_TRPMlike2_5580	Great scallop	Pecten maximus	XM_033899689.1	XP_033755580	TRPMlike2	TRPMβ-like
L_sastuma_TRPM2like_4209		Lamellibrachia satsuma	JAHXPS010002243.1	KAI0234209	TRPM2 like	TRPMβ-like
L_sastuma_TRPM2like_0466		Lamellibrachia satsuma	JAHXPS010004196.1	KAI0220466	TRPM2 like	TRPMβ-like
L_sastuma_TRPM2like_3753		Lamellibrachia satsuma	JAHXPS010005409.1	KAI0213753	TRPM2 like	TRPMβ-like
TRPMγ
S_kowalevskii_TRPM3like_1023	Helical acorn worm	Saccoglossus kowalevskii	XM_006820960.1	XP_006821023	TRPM3 like	TRPMγ
T_canis_3770	Dog roundworm	Toxocara canis	JPKZ01001137.1	KHN83770	TRPM	TRPMγ
P_tepidariorum_TRPM3_7052	American house spider	Parasteatoda tepidariorum	XM_016051566.1	XP_015907052	TRPM3	TRPMγ
C_elegans_9021	C. elegans	Caenorhabditis elegans	NM_001322763.1	NP_001309495	trpl-3	TRPMγ
L_sastuma_TRPM2like_3093		Lamellibrachia satsuma	JAHXPS010002391.1	KAI0233093	TRPM2 like	TRPMγ
P_maximus_TRPM2like_7268	Great scallop	Pecten maximus	XM_033901377.1	XP_033757268	TRPM2like	TRPMγ
P_maximus_TRPMlike2_6465	Great scallop	Pecten maximus	XM_033900574.1	XP_033756465	TRPMlike2	TRPMγ
C_purpuratus_TRPM1_8879	Purple sea urchin	Strongylocentrotus purpuratus	XM_030993019.1	XP_030848879	TRPM1	TRPMγ
A_rubens_TRPM3like_3580	European starfish	Asterias rubens	XM_033777689.1	XP_033633580	TRPM3 like	TRPMγ
S_kowalevskii_TRPM3like_6420	Helical acorn worm	Saccoglossus kowalevskii	XM_006816357.1	XP_006816420	TRPM3 like	TRPMγ
A_millepora_TRPM3like_2602	Stony corals	Acropora millepora	XM_044316667.1	XP_044172602	TRPM3like	TRPMγ
A_millepora_TRPM3like_2605	Stony corals	Acropora millepora	XM_044316670.1	XP_044172605	TRPM3like	TRPMγ
O_faveolata_TRPM3like_9189	Mountainous star coral	Orbicella faveolata	XM_020773530.1	XP_020629189	TRPM3like	TRPMγ
TRPS
B_floridae_TRPS_0280	Florida lancelet	Branchiostoma floridae	XM_002600234.1	XP_002600280	hypothetical protein BRAFLDRAFT_118277	TRPS
B_belcheri_TRPM7like_3532	Belcher's lancelet	Branchiostoma belcheri	XM_019787973.1	XP_019643532.1	TRPM7 like	TRPS
O_vulgaris_TRPMlike2_8531	Common octopus	Octopus vulgaris	XM_029782671.2	XP_029638531.1	TRPMlike2	TRPS
C_gigas_TRPS_5619	Japanese oyster	Crassostrea gigas	XM_020070060.1	XP_019925619.1	ced-11-like	TRPS
P_maximus_TRPM7like_3506	Great scallop	Pecten maximus	XM_033887615.1	XP_033743506	TRPM7like	TRPS
C_gigas_TRPS_3832	Japanese oyster	Crassostrea gigas	XM_011445530.2	XP_011443832	TRPM2	TRPS
C_gigas_TRPS_1765	Japanese oyster	Crassostrea gigas	XM_020066206.1	XP_019921765.1	TRPM2	TRPS
P_maximus_TRPM1like_3894	Great scallop	Pecten maximus	XM_033888003.1	XP_033743894.1	TRPM1like	TRPS
A_californica_7912	California sea hare	Aplysia californica	XM_013082458.1	XP_012937912.1	ced-11-like	TRPS
A_californica_TRPS_7083	California sea hare	Aplysia californica	XM_013081629.1	XP_012937083.1	TRPM-like2	TRPS
O_vulgaris_TRPMlike2_8531	Common octopus	Octopus vulgaris	XM_029782671.2	XP_029638531.1	TRPMlike2	TRPS
O_bimaculoides_TRPM2_5070	California two-spot octopus	Octopus bimaculoides	XM_052969110.1	XP_052825070	TRPM2	TRPS
P_canaliculata_TRPM2like_6702	Golden apple snail	Pomacea canaliculata	XM_025230917.1	XP_025086702.1	TRPM2 like	TRPS
P_canaliculata_TRPM2like_8552	Golden apple snail	Pomacea canaliculata	XM_025232767.1	XP_025088552.1	TRPM2 like	TRPS
D_pteronyssinus_4835	House dust mite	Dermatophagoides pteronyssinus	XM_027339034.1	XP_027194835	uncharacterized protein LOC113789492	TRPS
D_pteronyssinus_TRPM3like_4088	House dust mite	Dermatophagoides pteronyssinus	XM_027348287.1	XP_027204088	TRPM3like	TRPS
P_tepidariorum_TRPMlike2_7226	American house spider	Parasteatoda tepidariorum	XM_016051740.3	XP_015907226	TRPM-like2	TRPS
L_loa_6526	Filarial eye roundworm	Loa loa	XM_003136478.2	XP_003136526	hypothetical protein LOAG_00938	TRPS
T_canis_2908	Dog roundworm	Toxocara canis	JPKZ01003185.1	KHN72908	Protein ced-11	TRPS
C_elegans_9021	C. elegans	Caenorhabditis elegans	NM_066620.6	NP_499021.1	ced-11	TRPS
R_varieornatus_1171	Tardigrade	Ramazzottius varieornatus	BDGG01000002.1	GAU91171	hypothetical protein RvY_03479	TRPS
R_varieornatus_1175	Tardigrade	Ramazzottius varieornatus	BDGG01000002.1	GAU91175	hypothetical protein RvY_03483	TRPS
R_varieornatus_2603	Tardigrade	Ramazzottius varieornatus	BDGG01000002.1	GAU92603	hypothetical protein RvY_04660	TRPS
R_varieornatus_2779	Tardigrade	Ramazzottius varieornatus	BDGG01000002.1	GAU92779	hypothetical protein RvY_04819	TRPS
R_varieornatus_5896	Tardigrade	Ramazzottius varieornatus	BDGG01000012.1	GAV05896	hypothetical protein RvY_15956	TRPS
OTHER TRP
H_sapiens_TRPV1_6689	Human	Homo sapiens	ENSG00000196689	ENST00000572705.2	TRPV1
C_elegans_OSM_3889	C. elegans	Caenorhabditis elegans	WBGene00003889	B0212.5.1	OSM9
C_elegans_OCR1_3838	C. elegans	Caenorhabditis elegans	WBGene00003838	F28H7.10a.1	OCR1
D_melanogaster_TRPA1_8263	Fruit fly	Drosophila melanogaster	NM_140006.6	NP_648263	TRPA1
C_elegans_TRPA1_2249	C. elegans	Caenorhabditis elegans	NM_069848.8	NP_502249	TRPA1
H_sapiens_TRPA1_5926	Human	Homo sapiens	XM_011517624.2	XP_011515926	TRPA1
D_melanogaster_TRPN_3483	Fruit fly	Drosophila melanogaster	NM_078759.4	NP_523483	nompC/TRPN
D_melanogaster_TRPP_9561	Fruit fly	Drosophila melanogaster	NM_135717.3	NP_609561	pkd2/TRPP
M_musculus_TRPP_4878	Mouse	Mus musculus	XM_006534815.5	XP_006534878	pkd2/TRPP
A_californica_TRPC_4963	California sea hare	Aplysia californica	XM_013079509.2	XP_012934963	TRPC4
A_californica_TRPC_6952	California sea hare	Aplysia californica	XM_013081498.2	XP_012936952	TRPC6
A_californica_TRPC_1918	California sea hare	Aplysia californica	XM_013086464.1	XP_012941918	TRPC7 like
A_californica_3366	California sea hare	Aplysia californica	XM_013087912.2	XP_012943366	uncharacterized protein LOC101855595
KINASE
Human_alpha_kinase1_NP_001095876	Human	Homo sapiens	NM_001102406.2	NP_001095876	alpha-protein kinase 1	kinase
Human_alpha_kinase2_NP_443179	Human	Homo sapiens	NM_052947.4	NP_443179	alpha-protein kinase 2	kinase
Human_alpha_kinase3_NP_065829	Human	Homo sapiens	NM_020778.5	NP_065829	alpha-protein kinase 3	kinase
Human_elong_fact2_kinase_NP_037434	Human	Homo sapiens	NM_013302.5	NP_037434	eukaryotic elongation factor 2 kinase	kinase
A_millepora_elong_fact2_kinaselike6085	Stony corals	Acropora millepora	XM_044320150.1	XP_044176085	eukaryotic elongation factor 2 kinase-like	kinase
A_millepora_alpha_kinase1like_6088	Stony corals	Acropora millepora	XM_044320153.1	XP_044176088	alpha-protein kinase 1-like	kinase
A_millepora_TRPM6like_0999	Stony corals	Acropora millepora	XM_029355166.2	XP_029210999	TRPM6like	kinase
A_millepora_TRPM6like_5304	Stony corals	Acropora millepora	XM_044309369.1	XP_044165304	TRPM6like	kinase
A_millepora_TRPM6like_9751	Stony corals	Acropora millepora	XM_029353918.2	XP_029209751	TRPM6like	kinase
A_millepora_TRPM6like_8788	Stony corals	Acropora millepora	XM_029342955.2	XP_029198788	TRPM6like	kinase
A_millepora_TRPM6like_1308	Stony corals	Acropora millepora	XM_029325475.2	XP_029181308	TRPM6like	kinase
A_millepora_TRPM6like_9522	Stony corals	Acropora millepora	XM_044313587.1	XP_044169522	TRPM6like	kinase
O_faveolata_TRPM6like_9780	Mountainous star coral	Orbicella faveolata	XM_020764121.1	XP_020619780	TRPM6like	kinase
