# Supplementary material for: Evolution in metazoans of the TRPM channel family involves multiple gains and losses of genes and domains
Source: Mol Biol Evol. 2026 Apr 11;43(5):msag098. doi: 10.1093/molbev/msag098 (PMC13143021; doi:10.1093/molbev/msag098)
Supplement: msag098_Supplementary_Data [file msag098_supplementary_data.zip › Morini_revised_TableS3 copy.xlsx]

## Sheet: Suppl Table S3
Supplementary Table S3. Accession numbers and locations of TRPM and neighbouring genes used for paralogon analyses (Figures 3, 4, 5).

## Sheet: ANXA
Species	Assembly	HGNC, ZFIN, or Fruitfly symbol	Chromosome/scaffold locations	Ensembl ID or NCBI accession number	Transcript ID/Protein ID	Assigned sequence name	Comments/Annotation notes
Human	GRCh38.p13	ANXA1	9: 73.15m	ENSG00000135046	ENST00000257497.11	Human.ANXA1.9
	GRCh38.p13	ANXA2	15: 60.40m	ENSG00000182718	ENST00000451270.7	Human.ANXA2.15
	GRCh38.p13	ANXA9	1: 150.98m	ENSG00000143412	ENST00000368947.9	Human.ANXA9.1
Opossum	mMonDom1.pri		7: 201.45m	100014615	XP_001364933.1	Opossum.7
	mMonDom1.pri		1: 149.35m	100022312	XP_007479573.1	Opossum.1
	mMonDom1.pri		2: 496.34m	100017703	XP_007485454.1	Opossum.2
Chicken	GRCg6a		Z: 36.03m	ENSGALG00000015148	ENSGALT00000032821.5	Chicken.Z
	GRCg6a		10: 5.52m	ENSGALG00000003770	ENSGALT00000083426.2	Chicken.10
Painted turtle	Chrysemys_picta_bellii-3.0.3		KK088223.1: 7.44m	ENSCPBG00000017143	ENSCPBT00000028341.1	Painted turtle.KK088223
	Chrysemys_picta_bellii-3.0.3		KK082927.1: 7.52m	ENSCPBG00000020089	ENSCPBT00000033488.1	Painted turtle.KK082927
	Chrysemys_picta_BioNano-3.0.4		NW_024885850.1: 4.66m	101938645	XP_042699175.1	Painted turtle.NW_024885850
Coelacanth	fLatCha1.pri		6: 123.57m	102355406	XP_006006145.1	Coelacanth.6
	fLatCha1.pri		1: 85.06m	102346147	XP_006006356.1	Coelacanth.1.2
	fLatCha1.pri		1: 85.02m	102346566	XP_006006358.1	Coelacanth.1.1
	fLatCha1.pri		13: 21.71m	102355884	XP_005987798.1	Coelacanth.13
Tropical clawed frog	Xenopus_tropicalis_v9.1		1: 118.53m	ENSXETG00000027478	ENSXETT00000092186.1	Tropical clawed frog.1.1
	Xenopus_tropicalis_v9.1		1: 118.58m	ENSXETG00000027479	ENSXETT00000009051.4	Tropical clawed frog.1.2
	Xenopus_tropicalis_v9.1		3: 83.80m	ENSXETG00000015289	ENSXETT00000103702.1	Tropical clawed frog.3
	UCB_Xtro_10.0		8: 126.74m	493410	NP_001008048.1	Tropical clawed frog.8
Reedfish	fErpCal1.1		5: 174.99m	ENSECRG00000004366	ENSECRT00000006653.1	Reedfish.5
	fErpCal1.1		17: 34.60m	ENSECRG00000020009	ENSECRT00000030131.1	Reedfish.17
	fErpCal1.1		2: 191.73m	ENSECRG00000006630	ENSECRT00000010089.1	Reedfish.2
Spotted gar	LepOcu1		LG2: 34.10m	ENSLOCG00000009678	ENSLOCT00000011846.1	Spotted gar.LG2
	LepOcu1		LG3: 53.44m	ENSLOCG00000014787	ENSLOCT00000018242.1	Spotted gar.LG3
Zebrafish	GRCz11	anxa1a	5: 25.58m	ENSDARG00000026726	ENSDART00000031665.9	Zebrafish.5.1
	GRCz11	anxa1b	5: 65.04m	ENSDARG00000100095	ENSDART00000170560.3	Zebrafish.5.4
	GRCz11	anxa1c	5: 65.02m	ENSDARG00000104359	ENSDART00000166183.2	Zebrafish.5.3
	GRCz11	anxa1d	5: 65.00m	ENSDARG00000098481	ENSDART00000180023.1	Zebrafish.5.2
	GRCz11	anxa2a	25: 34.01m	ENSDARG00000003216	ENSDART00000011967.7	Zebrafish.25
	GRCz11	anxa2b	7: 29.53m	ENSDARG00000053625	ENSDART00000057289.7	Zebrafish.7
Japanese medaka	ASM223471v1		9: 18.46m	ENSORLG00000012381	ENSORLT00000015498.2	Japanese medaka.9
	ASM223471v1		12: 25.55m	ENSORLG00000013570	ENSORLT00000017020.2	Japanese medaka.12
	ASM223471v1		6: 17.17m	ENSORLG00000007609	ENSORLT00000034249.1	Japanese medaka.6
	ASM223471v1		3: 37.48m	ENSORLG00000018369	ENSORLT00000022996.2	Japanese medaka.3
Elephant shark	Callorhinchus_milii-6.1.3		KI635923.1: 3.08m	ENSCMIG00000012736	ENSCMIT00000029894.1	Elephant shark.KI635923
	Callorhinchus_milii-6.1.3		KI635859.1: 7.56m	ENSCMIG00000006131	ENSCMIT00000012161.1	Elephant shark.KI635859
Thorny skate	sAmbRad1.1.pri		3: 32.08m	116970897	XP_032873445.1	Thorny skate.3
	sAmbRad1.1.pri		X: 13.43m	116968138	XP_032870654.1	Thorny skate.X
Small-spotted catshark	sScyCan1.1		8: 96.78m	119970401	XP_038660890.1	Small-spotted catshark.8
	sScyCan1.1		24: 23.62m	119956803	XP_038640167.1	Small-spotted catshark.24
Ciona intestinalis	KH		12: 4.58m	ENSCING00000024319	ENSCINT00000031486.1	Ciona intestinalis.12
Ciona savignyi	CSAV 2.0		reftig_54: 1.56m	ENSCSAVG00000008462	ENSCSAVT00000014628.1	Ciona savignyi.ref54
Human	GRCh38.p13	ANXA3	4: 78.55m	ENSG00000138772	ENST00000264908.11	Human.ANXA3.4
	GRCh38.p13	ANXA4	2: 69.64m	ENSG00000196975	ENST00000394295.6	Human.ANXA4.2
	GRCh38.p13	ANXA5	4: 121.70m	ENSG00000164111	ENST00000296511.10	Human.ANXA5.4
	GRCh38.p13	ANXA6	5: 151.16m	ENSG00000197043	ENST00000354546.10	Human.ANXA6.5
	GRCh38.p13	ANXA7	10: 73.41m	ENSG00000138279	ENST00000372921.10	Human.ANXA7.10
	GRCh38.p13	ANXA8	10: 47.48m	ENSG00000265190	ENST00000585281.6	Human.ANXA8.10
	GRCh38.p13	ANXA8L1	10: 46.38m	ENSG00000264230	ENST00000619162.5	Human.ANXA8L1.10
	GRCh38.p13	ANXA10	4: 168.09m	ENSG00000109511	ENST00000359299.8	Human.ANXA10.4
	GRCh38.p13	ANXA11	10: 80.21m	ENSG00000122359	ENST00000422982.8	Human.ANXA11.10
	GRCh38.p13	ANXA13	8: 123.74m	ENSG00000104537	ENST00000419625.6	Human.ANXA13.8

## Sheet: CSNK1G
Species	Assembly	HGNC, ZFIN, or Fruitfly symbol	Chromosome/scaffold locations	Ensembl ID or NCBI accession number	Transcript ID/Protein ID	Assigned sequence name	Comments/Annotation notes
Human	GRCh38.p13	CSNK1G1	15: 64.36m	ENSG00000169118	ENST00000303052.13	Human.CSNK1G1.15
	GRCh38.p13	CSNK1G2	19: 1.94m	ENSG00000133275	ENST00000255641.13	Human.CSNK1G2.19
	GRCh38.p13	CSNK1G3	5: 123.51m	ENSG00000151292	ENST00000360683.6	Human.CSNK1G3.5
Opossum	mMonDom1.pri		3: 76.18m	100013960	XP_056676668.1	Opossum.3
	mMonDom1.pri		1: 154.53m	100017281	XP_001366900.1	Opossum.1
Chicken	GRCg6a		10: 1.67m	ENSGALG00000030812	ENSGALT00000050537.3	Chicken.10
	GRCg6a		28: 2.25m	100857862	XP_040509615.1	Chicken.28
Zebra finch	bTaeGut1_v1.p		Z: 29.97m	ENSTGUG00000001103	ENSTGUT00000001146.2	Zebra finch.Z
	bTaeGut1_v1.p		10: 4.23m	ENSTGUG00000004638	ENSTGUT00000004849.2	Zebra finch.10
	bTaeGut1_v1.p		28: 4.33m	ENSTGUG00000014183	ENSTGUT00000033261.1	Zebra finch.28
Coelacanth	fLatCha1.pri		13: 10.08m	102359583	XP_064421875.1	Coelacanth.13
	fLatCha1.pri		21: 7.75m	102346622	XP_005993849.1	Coelacanth.21
	fLatCha1.pri		1: 114.00m	102356451	XP_064412401.1	Coelacanth.1
Tropical clawed frog	Xenopus_tropicalis_v9.1		1: 160.64m	ENSXETG00000010259	ENSXETT00000062597.2	Tropical clawed frog.1.2
	Xenopus_tropicalis_v9.1		3: 84.89m	ENSXETG00000010650	ENSXETT00000060479.2	Tropical clawed frog.3
	Xenopus_tropicalis_v9.1		1: 84.01m	ENSXETG00000006434	ENSXETT00000014105.4	Tropical clawed frog.1.1
Microcaecilia unicolor	aMicUni1.1		11: 78.08m	115479658	XP_030073583.1	Microcaecilia unicolor.11
Reedfish	fErpCal1.1		7: 106.83m	ENSECRG00000004831	ENSECRT00000007346.1	Reedfish.7
	fErpCal1.1		17: 50.28m	ENSECRG00000019804	ENSECRT00000030204.1	Reedfish.17
	fErpCal1.1		12: 160.59m	ENSECRG00000022839	ENSECRT00000034508.1	Reedfish.12
Spotted gar	LepOcu1		LG2: 27.57m	ENSLOCG00000008613	ENSLOCT00000010488.1	Spotted gar.LG2
	LepOcu1		LG3: 55.49m	ENSLOCG00000014997	ENSLOCT00000018500.1	Spotted gar.LG3
	LepOcu1		LG19: 2.13m	ENSLOCG00000001228	ENSLOCT00000001409.1	Spotted gar.LG19
Zebrafish	GRCz11	csnk1g1	7: 54.22m	ENSDARG00000104342	ENSDART00000162777.2	Zebrafish.7
	GRCz11	csnk1g2a	2: 23.04m	ENSDARG00000005458	ENSDART00000056921.8	Zebrafish.2
	GRCz11	csnk1g2b	8: 20.50m	ENSDARG00000034056	ENSDART00000100328.4	Zebrafish.8
Elephant shark	Callorhinchus_milii-6.1.3		KI635923.1: 1.56m	ENSCMIG00000012260	ENSCMIT00000028998.1	Elephant shark.KI635923
	Callorhinchus_milii-6.1.3		KI636057.1: 343.02k	ENSCMIG00000005480	ENSCMIT00000010651.1	Elephant shark.KI636057
	Callorhinchus_milii-6.1.3		KI636146.1: 134.51k	ENSCMIG00000000829	ENSCMIT00000001690.1	Elephant shark.KI636146
Thorny skate	sAmbRad1.1.pri		3: 29.14m	116970886	XP_032873405.1	Thorny skate.3
	sAmbRad1.1.pri		29: 24.79m	116989492	XP_032902824.1	Thorny skate.29
	sAmbRad1.1.pri		X: 9.17m	116968252	XP_032870834.1	Thorny skate.X
Small-spotted catshark	sScyCan1.1		8: 101.77m	119970415	XP_038660922.1	Small-spotted catshark.8
	sScyCan1.1		18: 131.44m	119952965	XP_038632538.1	Small-spotted catshark.18
	sScyCan1.1		24: 21.36m	119956760	XP_038640056.1	Small-spotted catshark.24
Ciona intestinalis	KH		4: 0.66m	ENSCING00000008975	ENSCINT00000018215.3	Ciona intestinalis.4
Ciona savignyi	CSAV 2.0		reftig_70: 310.77k	ENSCSAVG00000005441	ENSCSAVT00000009346.1	Ciona savignyi.ref70
Fruitfly	BDGP6.32	gish	3R: 16.27m	FBgn0250823	FBtr0330041	Fruitfly.3R
Caenorhabditis elegans	WBcel235		I: 10.23m	WBGene00013709	Y106G6E.6.1	Caenorhabditis elegans.I
Branchiostoma floridae	Bfl_VNyyK		2: 20.75m	118409775	XP_035666963.1	Branchiostoma floridae.2

## Sheet: FBN
Species	Assembly	HGNC, ZFIN, or Fruitfly symbol	Chromosome/scaffold locations	Ensembl ID or NCBI accession number	Transcript ID/Protein ID	Assigned sequence name	Comments/Annotation notes
Human	GRCh38.p13	FBN1	15: 48.65m	ENSG00000166147	ENST00000316623.10	Human.FBN1.15
	GRCh38.p13	FBN2	5: 128.66m	ENSG00000138829	ENST00000262464.9	Human.FBN2.5
	GRCh38.p13	FBN3	19: 8.15m	ENSG00000142449	ENST00000600128.6	Human.FBN3.19
Opossum	mMonDom1.pri		1: 183.65m	100025769	XP_056666140.1	Opossum.1
	mMonDom1.pri		3: 63.90m	100025912	XP_056678043.1	Opossum.3.1
	mMonDom1.pri		3: 480.90m	100010760	XP_016286823.1	Opossum.3.2
Chicken	GRCg6a		28: 0.37m	ENSGALG00000037625	ENSGALT00000057924.3	Chicken.28
	GRCg6a		Z: 57.13m	ENSGALG00000014686	ENSGALT00000057917.2	Chicken.Z
	GRCg6a		10: 10.77m	ENSGALG00000004960	ENSGALT00000007955.6	Chicken.10
Coelacanth	fLatCha1.pri		13: 30.15m	102349374	XP_005998365.1	Coelacanth.13
	fLatCha1.pri		1: 109.00m	102357911	XP_006007076.2	Coelacanth.1
	fLatCha1.pri		21: 2.25m	102360005	XP_064424669.1	Coelacanth.21
Tropical clawed frog	Xenopus_tropicalis_v9.1		3: 93.97m	ENSXETG00000008779	ENSXETT00000084940.1	Tropical clawed frog.3
	Xenopus_tropicalis_v9.1		1: 159.03m	ENSXETG00000032535	ENSXETT00000068328.1	Tropical clawed frog.1.2
	Xenopus_tropicalis_v9.1		1: 73.64m	ENSXETG00000001781	ENSXETT00000079088.1	Tropical clawed frog.1.1
Reedfish	fErpCal1.1		12: 134.77m	ENSECRG00000016720	ENSECRT00000026670.1	Reedfish.12
	fErpCal1.1		17: 12.32m	ENSECRG00000017118	ENSECRT00000025911.1	Reedfish.17
	fErpCal1.1		7: 54.64m	ENSECRG00000015966	ENSECRT00000024428.1	Reedfish.7
	fErpCal1.1		CAADRL010001110.1: 54bp	ENSECRG00000019893	ENSECRT00000031565.1	Reedfish.CAADRL010001110
Spotted gar	LepOcu1		LG3: 39.52m	ENSLOCG00000013197	ENSLOCT00000016306.1	Spotted gar.LG3
	LepOcu1		LG2: 26.19m	ENSLOCG00000008383	ENSLOCT00000010217.1	Spotted gar.LG2
	LepOcu1		LG19: 6.28m	ENSLOCG00000004413	ENSLOCT00000005296.1	Spotted gar.LG19
Zebrafish	GRCz11	fbn2b	22: 4.65m	ENSDARG00000098237	ENSDART00000167748.2	Zebrafish.22
	GRCz11	fbn2a	10: 16.47m	ENSDARG00000051896	ENSDART00000073604.6	Zebrafish.10
	GRCz11	fbn1	18: 5.34m	100330961	XP_017207479.2	Zebrafish.18
Elephant shark	Callorhinchus_milii-6.1.3		NW_024704773.1: 3.36m	103178047	XP_007890722.2	Elephant shark.NW_024704773
	Callorhinchus_milii-6.1.3		NW_024704763.1: 10.58m	103190448	XP_042198892.1	Elephant shark.NW_024704763
	Callorhinchus_milii-6.1.3		NW_024704762.1: 0.76m	103188349	XP_042198763.1	Elephant shark.NW_024704762
Small-spotted catshark	sScyCan1.1		8: 68.04m	119970306	XP_038660634.1	Small-spotted catshark.8
	sScyCan1.1		18: 98.98m	119952997	XP_038632672.1	Small-spotted catshark.18
	sScyCan1.1		24: 18.55m	119956802	XP_038640166.1	Small-spotted catshark.24
Thorny skate	sAmbRad1.1.pri		29: 30.36m	116989591	XP_032903020.1	Thorny skate.29
	sAmbRad1.1.pri		3: 49.65m	116971007	XP_032873667.1	Thorny skate.3
	sAmbRad1.1.pri		X: 11.33m	116968212	XP_032870767.1	Thorny skate.X
Ciona intestinalis	KH		3: 6.40m	ENSCING00000008571	ENSCINT00000017499.3	Ciona intestinalis.3
Ciona savignyi	CSAV 2.0		reftig_1: 2.90m	ENSCSAVG00000010416	ENSCSAVT00000017886.1	Ciona savignyi.ref1
Branchiostoma floridae	Bfl_VNyyK		2: 16.19m	118409491	XP_035666439.1	Branchiostoma floridae 2
Purple sea urchin	Spur_5.0		NW_022145615.1: 30.21m	577106	XP_030833290.1	Purple sea urchin.NW_022145615.1

## Sheet: LMN
Species	Assembly	HGNC, ZFIN, or Fruitfly symbol	Chromosome/scaffold locations	Ensembl ID or NCBI accession number	Transcript ID/Protein ID	Assigned sequence name	Comments/Annotation notes
Human	GRCh38.p13	LMNB2	19: 2.46m	ENSG00000176619	ENST00000325327.4	Human.LMNB2.19
	GRCh38.p13	LMNB1	5: 126.78m	ENSG00000113368	ENST00000261366.10	Human.LMNB1.5
	GRCh38.p13	LMNA	1: 156.08m	ENSG00000160789	ENST00000368300.9	Human.LMNA.1
Opossum	mMonDom1.pri		3: 77.52m	100020019	XP_001372674.1	Opossum.3.1
	mMonDom1.pri		2: 170.42m	100017764	XP_001367284.1	Opossum.2
	mMonDom1.pri		3: 538.06m	103098691	XP_056681028.1	Opossum.3.2
Chicken	GRCg6a		28: 0.76m	ENSGALG00000000470	ENSGALT00000105638.1	Chicken.28
	GRCg6a		10: 11.92m	ENSGALG00000006083	ENSGALT00000009815.6	Chicken.10
	GRCg6a		Z: 56.42m	ENSGALG00000014692	ENSGALT00000023681.6	Chicken.Z
	GRCg6a		25: 0.70m	396224	NP_990618.1	Chicken.25
Coelacanth	fLatCha1.pri		1: 110.64m	102360421	XP_064412329.1	Coelacanth.1
	fLatCha1.pri		13: 32.37m	102347052	XP_005989667.1	Coelacanth.13
	fLatCha1.pri		6: 114.91m	102359604	XP_064416611.1	Coelacanth.6
	fLatCha1.pri		21: 2.49m	102361059	XP_005989908.2	Coelacanth.21	LOW QUALITY PROTEIN
Tropical clawed frog	Xenopus_tropicalis_v9.1		1: 74.03m	ENSXETG00000001795	ENSXETT00000069325.1	Tropical clawed frog.1.1
	Xenopus_tropicalis_v9.1		1: 159.71m	ENSXETG00000005162	ENSXETT00000011292.4	Tropical clawed frog.1.2
	Xenopus_tropicalis_v9.1		3: 95.72m	ENSXETG00000015792	ENSXETT00000076735.1	Tropical clawed frog.3
	UCB_Xtro_10.0		8: 143.01m	733973	NP_001039148.1	Tropical clawed frog.8
Reedfish	fErpCal1.1		12: 150.51m	ENSECRG00000016065	ENSECRT00000024237.1	Reedfish.12
	fErpCal1.1		17: 75.11m	ENSECRG00000020302	ENSECRT00000030976.1	Reedfish.17
	fErpCal1.1		7: 101.55m	ENSECRG00000004453	ENSECRT00000006784.1	Reedfish.7
	fErpCal1.1		CAADRL010000194.1: 800.31k	ENSECRG00000016719	ENSECRT00000025203.1	Reedfish.CAADRL010000194
Spotted gar	LepOcu1		LG19: 4.71m	ENSLOCG00000003086	ENSLOCT00000003647.1	Spotted gar.LG19
	LepOcu1		LG3: 38.57m	ENSLOCG00000012885	ENSLOCT00000015900.1	Spotted gar.LG3
	LepOcu1		LG2: 26.74m	ENSLOCG00000008506	ENSLOCT00000010367.1	Spotted gar.LG2
	LepOcu1		LG24: 8.60m	ENSLOCG00000008848	ENSLOCT00000010779.1	Spotted gar.LG24
Zebrafish	GRCz11	lmnb2	22: 3.15m	ENSDARG00000101624	ENSDART00000170983.2	Zebrafish.22
	GRCz11	lmnl3	23: 45.84m	ENSDARG00000007751	ENSDART00000023944.9	Zebrafish.23
	GRCz11	lmnb1	10: 16.04m	ENSDARG00000044299	ENSDART00000124502.4	Zebrafish.10.1
	GRCz11	lmna	16: 30.57m	ENSDARG00000013415	ENSDART00000184045.1	Zebrafish.10.2
Thorny skate	sAmbRad1.1.pri		3: 31.54m	116970892	XP_032873435.1	Thorny skate.3
	sAmbRad1.1.pri		29: 29.84m	116989582	XP_032902997.1	Thorny skate.29
	sAmbRad1.1.pri		34: 25.40m	116991577	XP_032906180.1	Thorny skate.34
Elephant shark	IMCB_Cmil_1.0		NW_006890122.1: 2.69m	103182385	XP_007897574.1	Elephant shark.NW_006890122
	IMCB_Cmil_1.0		NW_006890262.1: 0.59m	103188339	XP_007906490.1	Elephant shark.NW_006890262
	IMCB_Cmil_1.0		NW_006890058.1: 5.94m	103187531	XP_007905272.1	Elephant shark.NW_006890058
Small-spotted catshark	sScyCan1.1		8: 97.98m	119970405	XP_038660906.1	Small-spotted catshark.8
	sScyCan1.1		18: 98.02m	119953386	XP_038633530.1	Small-spotted catshark.18
	sScyCan1.1		12: 43.41m	119975008	XP_038670379.1	Small-spotted catshark.12
	sScyCan1.1		30: 10.79m	119958649	XP_038643115.1	Small-spotted catshark.30	short
Ciona intestinalis	KH		12. 0.59m	ENSCING00000000897	ENSCINT00000001638.3	Ciona intestinalis.12
Fruitfly	BDGP6.32	Lam	2L: 5.54m	FBgn0002525	FBtr0307059	Fruitfly.2L
	BDGP6.32	LamC	2R: 14.58m	FBgn0010397	FBtr0333166	Fruitfly.2R
Caenorhabditis elegans	WBcel235		I: 8.76m	WBGene00003052	DY3.2.1	Caenorhabditis elegans.I

## Sheet: MEGF PEAR1
Species	Assembly	HGNC, ZFIN, or Fruitfly symbol	Chromosome/scaffold locations	Ensembl ID or NCBI accession number	Transcript ID/Protein ID	Assigned sequence name	Comments/Annotation notes
Human	GRCh38.p13	MEGF10	5: 127.29m	ENSG00000145794	ENST00000503335.7	Human.MEGF10.5
	GRCh38.p13	MEGF11	15: 66.25m	ENSG00000157890	ENST00000409699.6	Human.MEGF11.15
	GRCh38.p13	PEAR1	1: 156.89m	ENSG00000187800	ENST00000292357.7	Human.PEAR1.1
Opossum	mMonDom1.pri		3. 537.90m	100016621	XP_007486673.1	Opossum.3
	mMonDom1.pri		1. 156.96m	100024834	XP_056664656.1	Opossum.1
	mMonDom1.pri		2: 169.31m	100023818	XP_056670624.1	Opossum.2	LOW QUALITY PROTEIN
Chicken	GRCg6a		Z: 56.55m	ENSGALG00000014699	ENSGALT00000023694.6	Chicken.Z
	GRCg6a		10: 18.80m	ENSGALG00000007631	ENSGALT00000104816.1	Chicken.10
	GRCg6a		25: 2.58m	100857779	XP_040508443.1	Chicken.25
Coelacanth	fLatCha1.pri		1: 110.29m	102359512	XP_014348032.1	Coelacanth.1
	fLatCha1.pri		13: 38.74m	102359557	XP_064421807.1	Coelacanth.13	Manually curated
	fLatCha1.pri		6: 112.05m	102354401	XP_064416591.1	Coelacanth.6
Tropical clawed frog	Xenopus_tropicalis_v9.1		1: 159.51m	ENSXETG00000034085	ENSXETT00000095984.1	Tropical clawed frog.1
	Xenopus_tropicalis_v9.1		3: 117.11m	ENSXETG00000015852	ENSXETT00000075084.1	Tropical clawed frog.3
	UCB_Xtro_10.0		8: 131.77m	100489801	XP_017952446.2	Tropical clawed frog.8
Reedfish	fErpCal1.1		7: 101.78m	ENSECRG00000004572	ENSECRT00000007094.1	Reedfish.7
	fErpCal1.1		17: 48.83m	ENSECRG00000017450	ENSECRT00000026371.1	Reedfish.17
	fErpCal1.1		CAADRL010000194.1: 967.11k	ENSECRG00000016771	ENSECRT00000025396.1	Reedfish.CAADRL010000194
Spotted gar	LepOcu1		LG2: 26.64m	ENSLOCG00000008463	ENSLOCT00000010314.1	Spotted gar.LG2
	LepOcu1		LG24: 8.53m	ENSLOCG00000008831	ENSLOCT00000010770.1	Spotted gar.LG24
	LepOcu1		LG3: 43.04m	ENSLOCG00000013837	ENSLOCT00000017102.1	Spotted gar.LG3
Zebrafish	GRCz11	megf10	10: 16.07m	ENSDARG00000017229	ENSDART00000043936.7	Zebrafish.10
	GRCz11	megf11	18: 19.41m	ENSDARG00000062686	ENSDART00000090855.5	Zebrafish.18
	GRCz11	pear1	16: 30.44m	ENSDARG00000060753	ENSDART00000137977.4	Zebrafish.16
Elephant shark	Callorhinchus_milii-6.1.3		KI635878.1: 1.92m	ENSCMIG00000007652	ENSCMIT00000016212.1	Elephant shark.KI635878
	IMCB_Cmil_1.0		NW_024704763.1: 2.42m	103186412	XP_007903613.2	Elephant shark.NW_024704763.1
Small-spotted catshark	sScyCan1.1		8: 5.07m	119970073	XP_038659994.1	Small-spotted catshark.8
	sScyCan1.1		12: 3.32m	119974766	XP_038669906.1	Small-spotted catshark.12
Thorny skate	sAmbRad1.1.pri		3: 74.20m	116971151	XP_032873974.1	Thorny skate.3
	sAmbRad1.1.pri		34: 13.63m	116991484	XP_032906005.1	Thorny skate.34
Ciona intestinalis	KH		Scaffold HT000098.1: 64.08k	ENSCING00000002306	ENSCINT00000030631.1	Ciona intestinalis.HT000098
Ciona savignyi	CSAV 2.0		reftig_62: 183.14k	ENSCSAVG00000001270	ENSCSAVT00000002193.1	Ciona savignyi.ref62
			reftig_27: 1.68m	ENSCSAVG00000010545	ENSCSAVT00000018111.1	Ciona savignyi.ref27
Fruitfly	BDGP6.32	drpr	3L: 1.73m	FBgn0027594	FBtr0334079	Fruitfly.3L
Caenorhabditis elegans	WBcel235		I: 11.87m	WBGene00000415	Y47H9C.4a.1	Caenorhabditis elegans.I

## Sheet: PIP5K1
Species	Assembly	HGNC, ZFIN, or Fruitfly symbol	Chromosome/scaffold locations	Ensembl ID or NCBI accession number	Transcript ID/Protein ID	Assigned sequence name	Comments/Annotation notes
Human	GRCh38.p13	PIP5K1A	1: 151.20m	ENSG00000143398	ENST00000368888.9	Human.PIP5K1A.1
	GRCh38.p13	PIP5K1B	9: 68.70m	ENSG00000107242	ENST00000265382.8	Human.PIP5K1B.9
	GRCh38.p13	PIP5K1C	19: 3.70m	ENSG00000186111	ENST00000589578.5	Human.PIP5K1C.19
Opossum	mMonDom1.pri		2: 496.59m	100017950	NP_001130031.1	Opossum.2
	mMonDom1.pri		7:195.60m	100021835	XP_007498641.1	Opossum.7
	mMonDom1.pri		3: 87.26m	100010549	XP_007489224.1	Opossum.3
Chicken	GRCg6a		28: 1.10m	ENSGALG00000000784	ENSGALT00000001137.7	Chicken.28
	GRCg6a		Z: 34.49m	ENSGALG00000015107	ENSGALT00000094516.1	Chicken.Z
	GRCg6a		25: 0.26m	ENSGALG00000027372	ENSGALT00000001176.6	Chicken.25
Coelacanth	fLatCha1.pri		21: 4.76m	102351676	XP_064424398.1	Coelacanth.21
	fLatCha1.pri		1: 79.76m	102353988	XP_005999460.1	Coelacanth.1
	fLatCha1.pri		6: 122.40m	102355241	XP_064416262.1	Coelacanth.6	Manually curated
Tropical clawed frog	Xenopus_tropicalis_v9.1		1: 116.99m	ENSXETG00000001678	ENSXETT00000078331.1	Tropical clawed frog.1.2
	Xenopus_tropicalis_v9.1		1: 74.48m	ENSXETG00000006418	ENSXETT00000104840.1	Tropical clawed frog.1.1
	UCB_Xtro_10.0		8: 145.18m	448746	NP_001006899.1	Tropical clawed frog.8
Reedfish	fErpCal1.1		5: 170.73m	ENSECRG00000001748	ENSECRT00000002598.1	Reedfish.5
	fErpCal1.1		12: 133.42m	ENSECRG00000014872	ENSECRT00000022483.1	Reedfish.12
	fErpCal1.1		2: 191.41m	ENSECRG00000006595	ENSECRT00000010012.1	Reedfish.2
Spotted gar	LepOcu1		LG19: 6.51m	ENSLOCG00000004517	ENSLOCT00000005416.1	Spotted gar.LG19
	LepOcu1		LG2: 33.05m	ENSLOCG00000009412	ENSLOCT00000011505.1	Spotted gar.LG2
	LepOcu1		LG24: 5.80m	ENSLOCG00000007396	ENSLOCT00000009017.1	Spotted gar.LG24
Zebrafish	GRCz11	pip5k1ab	16: 9.73m	ENSDARG00000024642	ENSDART00000192988.1	Zebrafish.16
	GRCz11	pip5k1ba	10: 15.92m	ENSDARG00000044295	ENSDART00000065032.8	Zebrafish.10
	GRCz11	pip5k1bb	8: 11.32m	ENSDARG00000006508	ENSDART00000008215.10	Zebrafish.8
	GRCz11	pip5k1cb	2: 56.64m	ENSDARG00000100313	ENSDART00000168160.2	Zebrafish.2
	GRCz11	pip5k1ca	22: 17.59m	ENSDARG00000076001	ENSDART00000060786.7	Zebrafish.22
Elephant shark	Callorhinchus_milii-6.1.3		KI636053.1: 766.46k	ENSCMIG00000002916	ENSCMIT00000005116.1	Elephant shark.KI636053
	Callorhinchus_milii-6.1.3		KI635878.1: 7.88m	ENSCMIG00000010059	ENSCMIT00000022636.1	Elephant shark.KI635878
	Callorhinchus_milii-6.1.3		KI638641.1: 5.59k	ENSCMIG00000004925	ENSCMIT00000009534.1	Elephant shark.KI638641
Thorny skate	sAmbRad1.1.pri		29: 32.85m	116989654	XP_032903122.1	Thorny skate.29
	sAmbRad1.1.pri		3: 74.66m	116971156	XP_032873980.1	Thorny skate.3
	sAmbRad1.1.pri		47: 0.02m	116968931	XP_032871817.1	Thorny skate.47
Small-spotted catshark	sScyCan1.1		8: 5.58m	119970077	XP_038660008.1	Small-spotted catshark.8
	sScyCan1.1		18: 95.20m	119953519	XP_038633815.1	Small-spotted catshark.18
Ciona intestinalis	KH		3: 2.47m	ENSCING00000009558	ENSCINT00000019443.3	Ciona intestinalis.3
Ciona savignyi	CSAV 2.0		reftig_1: 1.02m	ENSCSAVG00000005684	ENSCSAVT00000009802.1	Ciona savignyi.ref1
Fruitfly	BDGP6.32	PIP5K59B	2R: 22.87m	FBgn0034789	FBtr0304922	Fruitfly.2R.2
	BDGP6.32	sktl	2R: 20.84m	FBgn0016984	FBtr0071563	Fruitfly.2R.1
Caenorhabditis elegans	WBcel235		I: 5.36m	WBGene00004087	F55A12.3.1	Caenorhabditis elegans.I
Branchiostoma floridae	Bfl_VNyyK		3: 14.24m	118411589	XP_035669915.1	Branchiostoma floridae.3

## Sheet: ROR
Species	Assembly	HGNC, ZFIN, or Fruitfly symbol	Chromosome/scaffold locations	Ensembl ID or NCBI accession number	Transcript ID/Protein ID	Assigned sequence name	Comments/Annotation notes
Human	GRCh38.p13	RORA	15: 61.23m	ENSG00000069667	ENST00000335670.11	Human.RORA.15
	GRCh38.p13	RORB	9: 74.50m	ENSG00000198963	ENST00000376896.8	Human.RORB.9
	GRCh38.p13	RORC	1: 151.83m	ENSG00000143365	ENST00000356728.11	Human.RORC.1
Opossum	mMonDom1.pri		1: 150.37m	100022410	XP_056676183.1	Opossum.1
	mMonDom1.pri		7: 204.17m	100020137	XP_056662309.1	Opossum.7
	mMonDom1.pri		2: 497.35m	100019046	XP_007485524.1	Opossum.2
Chicken	GRCg6a		10: 5.14m	ENSGALG00000003759	ENSGALT00000102446.1	Chicken.10
	GRCg6a		Z: 36.55m	ENSGALG00000015150	ENSGALT00000024445.6	Chicken.Z
	GRCg6a		25: 0.46m	ENSGALG00000033941	ENSGALT00000082055.2	Chicken.25
Coelacanth	fLatCha1.pri		13: 21.10m	102355343	XP_064421927.1	Coelacanth.13
	fLatCha1.pri		1: 86.59m	102367427	XP_064422420.1	Coelacanth.1
	fLatCha1.pri		6: 124.62m	102361945	XP_005991852.1	Coelacanth.6
Tropical clawed frog	Xenopus_tropicalis_v9.1		3: 83.95m	ENSXETG00000021123	ENSXETT00000104958.1	Tropical clawed frog.3
	Xenopus_tropicalis_v9.1		1: 118.95m	ENSXETG00000031251	ENSXETT00000093320.1	Tropical clawed frog.1
	UCB_Xtro_10.0		8: 143.64m	100489391	XP_031747715.1	Tropical clawed frog.8
Reedfish	fErpCal1.1		2: 190.87m	114646733	XP_028650887.1	Reedfish.2
	fErpCal1.1		5: 175.83m	ENSECRG00000004404	ENSECRT00000006724.1	Reedfish.5
	fErpCal1.1		12: 141.05m	ENSECRG00000016641	ENSECRT00000025151.1	Reedfish.12
	fErpCal1.1		17: 44.85m	ENSECRG00000021717	ENSECRT00000032795.1	Reedfish.17
Spotted gar	LepOcu1		LG3: 53.16m	ENSLOCG00000014779	ENSLOCT00000018232.1	Spotted gar.LG3
	LepOcu1		LG2: 34.27m	ENSLOCG00000009712	ENSLOCT00000011883.1	Spotted gar.LG2
	LepOcu1		LG19: 9.50m	ENSLOCG00000006502	ENSLOCT00000007871.1	Spotted gar.LG19
	LepOcu1		LG24: 5.88m	102690845	XP_015224330.1	Spotted gar.LG24	Manually curated
Zebrafish	GRCz11	rorca	8: 18.90m	ENSDARG00000057231	ENSDART00000079840.6	Zebrafish.8
	GRCz11	rorcb	2: 49.42m	ENSDARG00000017780	ENSDART00000122742.3	Zebrafish.2
	GRCz11	roraa	25: 33.50m	564951	XP_017209577.1	Zebrafish.25
	GRCz11	rorab	7: 29.63m	ENSDARG00000001910	ENSDART00000173723.2	Zebrafish.7
	GRCz11	rorb	5: 25.41m	ENSDARG00000033498	ENSDART00000089748.4	Zebrafish.5
	GRCz11	rorc	16: 17.91m	ENSDARG00000087195	ENSDART00000149097.3	Zebrafish.16
Elephant shark	Callorhinchus_milii-6.1.3		KI637792.1: 4.96k	ENSCMIG00000005361	ENSCMIT00000010431.1	Elephant shark.KI637792
	IMCB_Cmil_1.0		NW_024704762.1: 10.29m	103189683	XP_007908356.1	Elephant shark.NW_024704762
	Callorhinchus_milii-6.1.3		KI635859.1: 7.64m	ENSCMIG00000006194	ENSCMIT00000012584.1	Elephant shark.KI635859
	Callorhinchus_milii-6.1.3		KI635923.1: 3.64m	ENSCMIG00000012747	ENSCMIT00000029936.1	Elephant shark.KI635923
Thorny skate	sAmbRad1.1.pri		X: 13.65m	116968307	XP_032870926.1	Thorny skate.X
	sAmbRad1.1.pri		3: 33.39m	116970900	XP_032873448.1	Thorny skate.3
	sAmbRad1.1.pri		29: 3.13m	116989251	XP_032902336.1	Thorny skate.29
Small-spotted catshark	sScyCan1.1		24: 23.95m	119956837	XP_038640246.1	Small-spotted catshark.24
	sScyCan1.1		8: 94.99m	119970398	XP_038660880.1	Small-spotted catshark.8
	sScyCan1.1		18: 131.25m	119953219	XP_038633173.1	Small-spotted catshark.18
Ciona intestinalis	KH		3: 0.41m	ENSCING00000002152	ENSCINT00000022603.2	Ciona intestinalis.3
Ciona savignyi	CSAV 2.0		I: 2.49m	ENSCSAVG00000009992	ENSCSAVT00000017167.1	Ciona savignyi.ref1
Branchiostoma floridae	Bfl_VNyyK		3: 13.14m	118412292	XP_035670967.1	Branchiostoma floridae.3
Branchiostoma belcheri	Haploidv18h27		NW_017803490.1: 6.03m	109468805	XP_019622704.1	Branchiostoma belcheri.NW_017803490
Caenorhabditis elegans	WBcel235		I: 7.21m	WBGene00003622	C01H6.5a.1	Caenorhabditis elegans.I

## Sheet: SEMA6
Species	Assembly	HGNC, ZFIN, or Fruitfly symbol	Chromosome/scaffold locations	Ensembl ID or NCBI accession number	Transcript ID/Protein ID	Assigned sequence name	Comments/Annotation notes
Human	GRCh38.p13	SEMA6A	5: 116.57m	ENSG00000092421	ENST00000343348.11	Human.SEMA6A.5
	GRCh38.p13	SEMA6B	19: 4.56m	ENSG00000167680	ENST00000586582.6	Human.SEMA6B.19
	GRCh38.p13	SEMA6C	1: 151.15m	ENSG00000143434	ENST00000368913.7	Human.SEMA6C.1
	GRCh38.p13	SEMA6D	15: 47.18m	ENSG00000137872	ENST00000316364.9	Human.SEMA6D.15
Opossum	mMonDom1.pri		7: 282.03m	100014958	XP_007497909.1	Opossum.7
	mMonDom1.pri		3: 89.80m	100023241	XP_056678425.1	Opossum.3
	mMonDom1.pri		2: 496.52m	100015272	XP_056675337.1	Opossum.2
	mMonDom1.pri		1: 180.58m	100030995	XP_056666126.1	Opossum.1
Chicken	GRCg6a		28: 2.67m	428330	NP_001305955.1	Chicken.28
	GRCg6a		Z: 72.76m	ENSGALG00000002294	ENSGALT00000003608.6	Chicken.Z
	GRCg6a		10: 10.22m	ENSGALG00000030542	ENSGALT00000052257.2	Chicken.10	Manually curated
	GRCg6a		25: 0.25m	ENSGALG00000045312	ENSGALT00000084299.2	Chicken.25
Coelacanth	fLatCha1.pri		21: 9.02m	102345160	XP_064424445.1	Coelacanth.21
	fLatCha1.pri		1: 119.96m	102363188	XP_005992128.1	Coelacanth.1
	fLatCha1.pri		6: 117.39m	102361610	XP_064416628.1	Coelacanth.6
	fLatCha1.pri		13: 29.65m	102346039	XP_005998348.1	Coelacanth.13
Tropical clawed frog	Xenopus_tropicalis_v9.1		1: 162.76m	ENSXETG00000018720	ENSXETT00000084127.1	Tropical clawed frog.1.2
	Xenopus_tropicalis_v9.1		1: 74.77m	ENSXETG00000022081	ENSXETT00000092070.1	Tropical clawed frog.1.1
	Xenopus_tropicalis_v9.1		3: 93.49m	ENSXETG00000018391	ENSXETT00000039837.5	Tropical clawed frog.3
	UCB_Xtro_10.0		8: 137.58m	100486277	XP_004917637.1	Tropical clawed frog.8
Reedfish	fErpCal1.1		12: 145.58m	114662820	XP_028672336.1	Reedfish.12
	fErpCal1.1		7: 114.02m	ENSECRG00000005170	ENSECRT00000007876.1	Reedfish.7
	fErpCal1.1		17: 13.10m	ENSECRG00000017589	ENSECRT00000026576.1	Reedfish.17
	fErpCal1.1		2: 66.81m	ENSECRG00000000473	ENSECRT00000000761.1	Reedfish.2
Spotted gar	LepOcu1		LG19: 9.72m	ENSLOCG00000006724	ENSLOCT00000008140.1	Spotted gar.LG19
	LepOcu1		LG2: 29.14m	ENSLOCG00000008872	ENSLOCT00000010822.1	Spotted gar.LG2
	LepOcu1		LG3: 39.71m	ENSLOCG00000013259	ENSLOCT00000016379.1	Spotted gar.LG3
	LepOcu1		LG24: 6.37m	ENSLOCG00000007732	ENSLOCT00000009419.1	Spotted gar.LG24
Zebrafish	GRCz11	sema6ba	2: 49.23m	ENSDARG00000036626	ENSDART00000179089.2	Zebrafish.2
	GRCz11	sema6bb	8: 19.20m	100148883	XP_021334074.1	Zebrafish.8
	GRCz11	sema6a	NW_003334672.2: 27.72k	336060	NP_956286.1	Zebrafish.NW_003334672
	GRCz11	sema6dl	18. 40.36m	ENSDARG00000011533	ENSDART00000098791.5	Zebrafish.18
	GRCz11	sema6e	16: 30.00m	ENSDARG00000000189	ENSDART00000000198.10	Zebrafish.16
	GRCz11	sema6d	19: 0.39m	ENSDARG00000002748	ENSDART00000136361.2	Zebrafish.19
Japanese medaka	ASM223471v1		9: 7.31m	ENSORLG00000003447	ENSORLT00000039484.1	Japanese medaka.9
	ASM223471v1		4: 29.05m	ENSORLG00000016416	ENSORLT00000020556.2	Japanese medaka.4
	ASM223471v1		17: 22.22m	ENSORLG00000014868	ENSORLT00000018644.2	Japanese medaka.17
	ASM223471v1		11: 4.03m	ENSORLG00000001218	ENSORLT00000001500.2	Japanese medaka.11
	ASM223471v1		16: 27.44m	ENSORLG00000015839	ENSORLT00000042333.1	Japanese medaka.16
	ASM223471v1		3: 13.13m	ENSORLG00000002823	ENSORLT00000031759.1	Japanese medaka.3
Thorny skate	sAmbRad1.1.pri		3: 23.79m	116970866	XP_032873361.1	Thorny skate.3
	sAmbRad1.1.pri		29: 33.92m	116989668	XP_032903156.1	Thorny skate.29
	sAmbRad1.1.pri		34: 19.42m	116991574	XP_032906172.1	Thorny skate.34
Elephant shark	Callorhinchus_milii-6.1.3		NW_006890138.1: 3.50m	103183585	XP_007899346.1	Elephant shark.NW_006890138
	Callorhinchus_milii-6.1.3		KI635908: 2.56m	ENSCMIG00000017386	ENSCMIT00000042474.1	Elephant shark.KI635908
	Callorhinchus_milii-6.1.3		KI635859: 1.62m	ENSCMIG00000019233	ENSCMIT00000047608.1	Elephant shark.KI635859
	Callorhinchus_milii-6.1.3		AAVX02055989.1: 1.25k	ENSCMIG00000000494	ENSCMIT00000000747.1	Elephant shark.AAVX02055989
Small-spotted catshark	sScyCan1.1		18: 92.06m	119953189	XP_038633106.1	Small-spotted catshark.18
	sScyCan1.1		8: 109.78m	119970437	XP_038660973.1	Small-spotted catshark.8
	sScyCan1.1		12: 21.98m	119974731	XP_038669848.1	Small-spotted catshark.12
Ciona intestinalis	KH		14: 3.67m	ENSCING00000014403	ENSCINT00000026315.2	Ciona intestinalis.14
	KH		4: 5.44m	ENSCING00000013388	ENSCINT00000021279.3	Ciona intestinalis.4
	KH		10: 0.69m	ENSCING00000014941	ENSCINT00000027042.2	Ciona intestinalis.10
Ciona savignyi	CSAV 2.0		reftig_145: 226.86k	ENSCSAVG00000000325	ENSCSAVT00000000588.1	Ciona savignyi.ref145
Fruitfly	BDGP6.32	Sema1a	2L: 8.54m	FBgn0011259	FBtr0329930	Fruitfly.2L
Caenorhabditis elegans	WBcel235		I: 14.81m	WBGene00004889	Y54E5B.1a.1	Caenorhabditis elegans.I
Branchiostoma floridae	Bfl_VNyyK		2: 26.17m	118409584	XP_035666593.1	Branchiostoma floridae.2

## Sheet: TJP
Species	Assembly	HGNC, ZFIN, or Fruitfly symbol	Chromosome/scaffold locations	Ensembl ID or NCBI accession number	Transcript ID/Protein ID	Assigned sequence name	Comments/Annotation notes
Human	GRCh38.p13	TJP1	15: 29.97m	ENSG00000104067	ENST00000614355.5	Human.TJP1.15
	GRCh38.p13	TJP2	9: 69.12m	ENSG00000119139	ENST00000377245.9	Human.TJP2.9
	GRCh38.p13	TJP3	19: 3.71m	ENSG00000105289	ENST00000541714.7	Human.TJP3.19
Opossum	mMonDom1.pri		7: 196.04m	100021752	XP_007498636.1	Opossum.7
	mMonDom1.pri		1: 145.18m	100021326	XP_007479538.1	Opossum.1
	mMonDom1.pri		3: 88.46m	100017651	XP_007488957.2	Opossum.3
Chicken	GRCg6a		28: 1.10m	ENSGALG00000000748	ENSGALT00000097727.1	Chicken.28
	GRCg6a		10: 6.54m	ENSGALG00000042552	ENSGALT00000065033.2	Chicken.10
	GRCg6a		Z: 34.60m	ENSGALG00000015109	ENSGALT00000053006.2	Chicken.Z
Coelacanth	fLatCha1.pri		21: 4.74m	102346635	XP_064424396.1	Coelacanth.21
	fLatCha1.pri		13: 23.52m	102359541	XP_005987811.1	Coelacanth.13
	fLatCha1.pri		1: 79.43m	102353558	XP_006004279.1	Coelacanth.1
Tropical clawed frog	Xenopus_tropicalis_v9.1		3: 88.02m	100498413	XP_031755029.1	Tropical clawed frog.3
	Xenopus_tropicalis_v9.1		1: 117.16m	ENSXETG00000001683	ENSXETT00000081797.1	Tropical clawed frog.1.2
	Xenopus_tropicalis_v9.1		1: 74.45m	ENSXETG00000006407	ENSXETT00000068444.1	Tropical clawed frog.1.1
Reedfish	fErpCal1.1		12: 133.40m	ENSECRG00000014758	ENSECRT00000022369.1	Reedfish.12
	fErpCal1.1		17: 21.69m	ENSECRG00000021434	ENSECRT00000032384.1	Reedfish.17
	fErpCal1.3		5: 171.02m	114652123	XP_028658163.1	Reedfish.5
Spotted gar	LepOcu1		LG19: 6.52m	ENSLOCG00000004553	ENSLOCT00000005459.1	Spotted gar.LG19
	LepOcu1		LG3: 42.41m	ENSLOCG00000013706	ENSLOCT00000016940.1	Spotted gar.LG3
	LepOcu1		LG2: 33.17m	ENSLOCG00000009431	ENSLOCT00000011538.1	Spotted gar.LG2
Zebrafish	GRCz11	tjp3	22: 17.69m	ENSDARG00000002909	ENSDART00000012336.10	Zebrafish.22
	GRCz11	tjp1a	7: 30.93m	ENSDARG00000077506	ENSDART00000180613.1	Zebrafish.7
	GRCz11	tjp1b	25: 32.03m	ENSDARG00000079374	ENSDART00000173656.2	Zebrafish.25
	GRCz11	tjp2a	10: 15.88m	ENSDARG00000063309	ENSDART00000184682.1	Zebrafish.10
	GRCz11	tjp2b	8: 11.42m	ENSDARG00000023443	ENSDART00000136184.2	Zebrafish.8
Elephant shark	Callorhinchus_milii-6.1.3		KI636053.1: 0.79m	ENSCMIG00000002971	ENSCMIT00000005214.1	Elephant shark.KI636053
	Callorhinchus_milii-6.1.3		KI635859.1: 11.51m	ENSCMIG00000011004	ENSCMIT00000025722.1	Elephant shark.KI635859
	Callorhinchus_milii-6.1.3		KI635878.1: 8.00m	ENSCMIG00000010132	ENSCMIT00000023339.1	Elephant shark.KI635878
Thorny skate	sAmbRad1.1.pri		3: 74.87m	116971160	XP_032873994.1	Thorny skate.3
	sAmbRad1.1.pri		X: 0.32m	116968329	XP_032870983.1	Thorny skate.X
	sAmbRad1.1.pri		29: 32.84m	116989653	XP_032903117.1	Thorny skate.29
Small-spotted catshark	sScyCan1.1		8: 5.86m	119970602	XP_038661418.1	Small-spotted catshark.8
	sScyCan1.1		18: 95.21m	119952957	XP_038632529.1	Small-spotted catshark.18
	sScyCan1.1		24: 0.31m	119956823	XP_038640208.1	Small-spotted catshark.24
Ciona intestinalis	KH		5: 3.50m	ENSCING00000012165	ENSCINT00000016559.3	Ciona intestinalis.5
Ciona savignyi	CSAV 2.0		reftig_48: 2.64m	ENSCSAVG00000010881	ENSCSAVT00000018730.1	Ciona savignyi.ref48
Fruitfly	BDGP6.32	pyd	3R: 8.86m	FBgn0262614	FBtr0310205	Fruitfly.3R
Caenorhabditis elegans	WBcel235		I: 14.53m	WBGene00013683	Y105E8A.26a.1	Caenorhabditis elegans.I
Branchiostoma floridae	Bfl_VNyyK		3: 13.48m	118412273	XP_035670916.1	Branchiostoma floridae.3

[truncated: 18 more sheets: TNFAIP8, ARL4, COL6A, DIP2, HDAC, HYCC, IGF2BP, LRRFIP, MARCHF, PFK, SH3BP4, KCNJ, MYBP, PPFIA, RIC8, SYT1, SYT 3, Blad27]
